# Supplementary material for: Loss of SFXN1 mitigates lipotoxicity and predicts poor outcome in non-viral hepatocellular carcinoma
Source: Sci Rep. 2023 Jun 9;13:9449. doi: 10.1038/s41598-023-36660-w (PMC10256799; doi:10.1038/s41598-023-36660-w)
Supplement: Supplementary file 1 — Supplementary Information 1. [file 41598_2023_36660_MOESM1_ESM.xlsx]

## Sheet: max_p_diff_downregulated
Gene.ID	Entrez_Gene_Id	N	NonViral.P.Value	Viral.P.Value	P.Diff	Calculation.Time
LOC149767	10357	273	0.00828762	0.652193	1.89595	38.702
EFCAB8	388795	250	0.176246	0.931746	0.723179	43.791
SRP14P1	390284	239	0.0145223	0.493272	1.53105	43.727
LOC391343	391343	162	0.149149	0.507489	0.531807	43.483
TRIM75P	391714	201	0.0291124	0.967411	1.52153	42.21
KIAA1618	57714	197	0.138121	0.811216	0.768876	43.347
RGPD7	652919	197	0.0384406	0.985811	1.409	43.635
LOC100132347	8225	189	0.334312	0.323409	-0.0143988	42.754
LOC147680	1	246	0.000117786	0.368448	3.49528	41.75
A1CF	29974	133	0.166973	0.67707	0.607988	42.92
GGACT	87769	132	0.077146	0.629058	0.911378	42.465
A2M	2	147	0.0133769	0.427454	1.50453	42.788
P1	53947	191	0.0223869	0.419027	1.27225	42.594
LOC649285	126767	150	0.10388	0.949691	0.961052	42.985
AADAC	13	102	0.0828407	0.65226	0.896177	44.056
AADAT	51166	260	0.0126924	0.157212	1.09294	44.891
AASDHPPT	60496	274	0.235301	0.797047	0.529861	42.555
AASDH	132949	260	0.0961307	0.614978	0.805997	42.8
AASS	10157	152	1.56846e-05	0.43539	4.44341	43.705
NPD009	18	190	0.000901446	0.174584	2.28706	52.244
PRO2543	10349	241	0.0600058	0.666186	1.0454	52.217
ICR5	26154	228	0.244998	0.803225	0.515675	53.032
ABCA13	154664	144	0.269802	0.833777	0.490005	52.224
TGD	19	114	0.391682	0.66296	0.228554	51.615
ABCA2	20	142	0.317068	0.948573	0.475919	50.542
ABCA3	21	125	0.191949	0.81091	0.625786	50.875
HSA275973	23461	93	0.107856	0.651739	0.781231	51.713
ABCA6	23460	98	0.0014968	0.782102	2.7181	51.758
ABCA7	10347	276	0.104224	0.598317	0.758962	51.555
ABCA8	10351	138	0.00727169	0.997794	2.13741	50.251
ABCA9	10350	96	0.000706292	0.12258	2.23943	49.79
ABCB10	23456	166	0.360713	0.72358	0.302325	50.094
PFIC2	8647	177	0.0188228	0.304183	1.20845	50.085
ABCB4	5244	112	0.0190601	0.284195	1.17349	48.681
ABCB7	22	142	0.0673429	0.803355	1.07662	47.815
ABCB8	11194	247	0.224665	0.64783	0.459926	46.696
EWWD	85320	258	0.145684	0.935537	0.80765	48.102
ABCC12	94160	249	0.137867	0.978772	0.85122	48.771
ABCC2	1244	271	0.268721	0.874276	0.512347	48.59
ABCC6P1	653190	262	0.0239875	0.378031	1.19754	48.979
ABCC6P2	730013	171	0.00816358	0.40877	1.6996	50.82
PXE	368	184	4.59163e-07	0.419477	5.96074	50.328
ABCC8	6833	186	0.0318311	0.93752	1.46913	50.637
ABCC9	10060	166	0.00193181	0.980022	2.70527	51.528
ABCD2	225	151	0.00876772	0.186829	1.32856	49.302
ABCD3	5825	168	0.141134	0.769067	0.736333	49.387
ABCD4	5826	196	0.338872	0.602089	0.249624	51.203
ABCG2	9429	235	0.0801798	0.774485	0.984948	48.222
ABCG5	64240	262	0.18535	0.50924	0.438929	47.796
LOC115232	64241	251	0.0107241	0.401545	1.57337	47.469
ABHD10	55347	180	0.103877	0.844367	0.910012	45.926
ABHD11	83451	126	0.0500672	0.372064	0.871064	47.436
ABHD13	84945	141	0.302901	0.851658	0.448965	45.452
ABHD14A	25864	204	0.159985	0.384364	0.380665	44.654
ABHD14B	84836	263	0.0114757	0.892485	1.89082	46.013
ABHD15	116236	149	0.151953	0.398472	0.418688	44.309
ABHD1	84696	192	0.0276205	0.890719	1.50851	48.157
LOC654057	11057	93	0.0258984	0.663247	1.4084	48.688
ABHD5	51099	116	0.043271	0.383021	0.947026	44.721
ABHD6	57406	220	0.062324	0.264297	0.627436	44.308
ABI3	51225	126	0.0262429	0.875933	1.52346	41.185
ABLIM2	84448	97	0.0179433	0.812764	1.65606	43.735
ABLIM3	22885	249	0.205157	0.458957	0.349686	44.664
ABO	28	98	0.00293558	0.953989	2.51185	43.31
ABR	29	198	0.276275	0.883065	0.504651	44.201
ABT1	29777	156	0.254584	0.819273	0.507597	44.648
ABTB1	80325	276	0.131801	0.252954	0.283123	42.863
ACAA1	30	276	0.0409368	0.704867	1.23599	42.983
LOC147548	10449	193	0.000727784	0.708831	2.98854	43.123
ACACB	32	93	0.00146452	0.20632	2.14885	43.282
ACAD10	80724	106	0.0957306	0.856351	0.951601	47.676
ACAD11	84129	174	0.000447369	0.697886	3.19312	50.395
ACAD8	27034	268	0.00292985	0.466406	2.20192	47.398
ACADL	33	134	0.00522271	0.562957	2.03258	53.971
ACADM	34	173	0.000199375	0.989565	3.69577	51.42
LOC654185	36	229	0.032652	0.426131	1.11563	54.85
ACADS	35	111	0.000162396	0.0225723	2.143	52.976
ACADVL	37	265	0.000516675	0.556622	3.03234	46.798
ACAN	176	246	0.561035	0.913673	0.211801	48.098
ACAP1	9744	119	0.237523	0.899454	0.578272	49.449
ACAP2	23527	164	0.101293	0.306057	0.480224	47.966
ACAP3	116983	113	0.0962902	0.947903	0.993182	46.255
ACAT1	38	109	3.22931e-05	0.319026	3.99472	43.815
ACBD4	79777	159	0.0119239	0.246163	1.3148	46.601
ACBD5	91452	216	0.00433782	0.458491	2.02406	44.846
ASIC3	9311	202	0.280504	0.736669	0.419333	45.18
ASIC5	51802	159	0.0739866	0.888525	1.07952	44.513
ACCS	84680	126	0.0324863	0.439415	1.13117	41.605
DKFZP434A014	59272	158	0.00056872	0.50941	2.95217	42.538
ACER2	340485	253	0.0884889	0.223187	0.40178	41.267
LOC654142	1636	127	0.0558735	0.838022	1.17605	43.264
ACEE	43	253	0.315687	0.983321	0.493439	41.287
ACMSD	130013	111	0.00230088	0.422724	2.26416	43.75
SDHAF3	57001	182	0.592571	0.467995	-0.102499	42.217
IREB1	48	128	7.37518e-07	0.598542	5.90932	42.872
LOC115645	50	159	0.262746	0.97805	0.570825	45.436
ACOT12	134526	141	0.00546084	0.0659005	1.08163	43.598
LOC145480	641371	273	0.132196	0.604563	0.660224	43.894
ACOT2	10965	94	0.036803	0.248481	0.82941	45.413
ACOT4	122970	242	0.151598	0.884368	0.76594	42.207
ACOT6	641372	101	0.00165154	0.254306	2.18747	44.04
ACOX1	51	151	0.00357534	0.317894	1.94896	41.213
ACOX2	8309	99	0.0926491	0.912127	0.993214	40.709
ACOX3	8310	260	0.0857798	0.858421	1.00032	43.425
ACOXL	55289	92	0.0410066	0.441638	1.03221	42.289
LOC96117	53	99	0.512354	0.988902	0.285583	41.431
ACPP	55	166	0.277661	0.920833	0.520666	42.8
ACRBP	84519	246	0.818251	0.921367	0.0515462	40.6
ACSBG1	23205	189	0.101269	0.926861	0.961536	36.753
ACSF2	80221	177	0.018922	0.520698	1.43962	36.742
ACSF3	197322	139	0.000168056	0.16295	2.9866	36.853
FACL1	2180	191	0.000728078	0.363624	2.69848	36.804
ACSL5	51703	147	0.050095	0.811438	1.20946	36.318
ACSM1	116285	276	0.0974685	0.951437	0.989516	37.259
ACSM2A	123876	112	2.16665e-06	0.357203	5.21713	37.683
ACSM2B	348158	100	7.22356e-05	0.836762	4.06385	37.947
ACSM3	6296	205	0.000681597	0.200671	2.46896	38.201
ACSM5	54988	150	0.0268208	0.99563	1.56963	38.069
LOC89850	84532	95	0.0489448	0.39753	0.909664	38.272
ACSS2	55902	92	0.085209	0.774186	0.95836	37.919
ACSS3	79611	239	0.312009	0.931335	0.474939	38.134
ACTA2	59	112	0.00498994	0.866098	2.23947	38.255
ACTBL2	345651	256	0.114407	0.783208	0.835424	38.301
ACTC1	70	95	0.224765	0.816303	0.560122	38.274
LOC115664	72	160	0.414539	0.793946	0.282225	40.352
ACTN2	88	92	0.342676	0.905211	0.421866	40.628
ACTR10	55860	92	0.0836371	0.352064	0.624223	39.115
LOC130640	10120	121	0.0476589	0.968855	1.30811	38.371
LOC155033	653857	128	0.205441	0.996645	0.685854	35.608
ACVR1C	130399	147	0.0043512	0.742397	2.23203	37.829
ACVRL1	94	173	0.0984691	0.983087	0.999292	38.592
ACY1	95	193	0.0275379	0.224425	0.911142	38.963
ACY3	91703	106	0.000157582	0.737222	3.67009	38.696
LOC115706	98	129	3.09526e-06	0.563399	5.26012	38.529
ADAD1	132612	155	0.355828	0.986976	0.443067	38.733
ADAD2	161931	225	0.000290368	0.952381	3.51586	38.594
ADAL	161823	94	0.0133829	0.801121	1.77715	38.968
ADAM10	102	231	0.131576	0.995491	0.878862	38.945
ADAM29	11086	245	0.0174495	0.628421	1.55647	36.52
ADAM32	203102	96	0.0903652	0.970948	1.0312	36.579
DJ964F7.1	80332	144	0.00144977	0.767385	2.72371	36.732
ADAM6	8755	94	0.0785446	0.842545	1.03048	38.06
WMS	81794	175	0.0316375	0.123255	0.590603	37.581
ADAMTS12	81792	275	0.130469	0.316061	0.384264	39.104
ADAMTS15	170689	247	0.0440795	0.987748	1.35041	37.838
ADAMTS17	170691	212	0.018283	0.471931	1.41183	38.828
ADAMTS18	170692	185	0.0175784	0.150075	0.931328	38.425
ADAMTS1	9510	191	0.00684723	0.654164	1.98017	38.712
ADAMTS2	9509	140	0.119847	0.918143	0.884284	37.901
ADAMTS4	9507	233	0.0167001	0.957021	1.7582	38.143
ADAMTS8	11095	130	0.0224943	0.210072	0.970294	38.152
ADAMTSL1	92949	96	0.0062982	0.919904	2.16453	37.79
ADAMTSL2	9719	140	0.00605344	0.234913	1.58891	37.568
ADAMTSL3	57188	93	0.0459576	0.515154	1.04958	37.508
LOC105371437	54507	150	0.130794	0.943953	0.858364	37.267
ADAP2	55803	247	0.0828118	0.565206	0.834114	37.122
ADARB1	104	214	0.00175974	0.328022	2.27046	37.134
LOC100130729	105	242	0.246152	0.549711	0.34893	36.93
IFI4	103	159	0.0932329	0.529276	0.754113	36.517
ADCK4	79934	107	0.010914	0.559258	1.70963	35.365
DFNB44	107	103	0.000123334	0.641597	3.71618	35.338
ADCY2	108	133	0.127353	0.675237	0.724448	36.135
AC3	109	258	0.084126	0.796763	0.976399	35.762
ADCY4	196883	92	9.09916e-07	0.86594	5.97849	36.69
ADCY5	111	186	0.189475	0.708833	0.572992	36.395
ADCY7	113	124	0.0484666	0.998769	1.31402	37.144
ADCY9	115	276	0.0442834	0.750539	1.22913	37.006
ADCYAP1	116	115	0.000679659	0.94804	3.14454	37.5
AZIN2	113451	93	0.225474	0.999326	0.646611	37.589
ADH1A	124	230	0.00183992	0.284832	2.18979	37.576
ADH1B	125	265	0.00109411	0.974336	2.94965	37.73
ADH1C	126	252	0.00180206	0.141687	1.89556	37.629
ADH4	127	259	2.2706e-05	0.129751	3.75697	37.778
FDH	128	258	0.144559	0.713314	0.693234	37.596
ADH6	130	252	0.000259322	0.85608	3.51868	37.135
ADH7	131	227	0.0691304	0.617205	0.950761	37.347
ADHFE1	137872	270	0.000345056	0.707412	3.31178	37.266
ADI1	55256	118	0.00013908	0.87245	3.79748	36.893
ADIG	149685	150	0.0363467	0.6454	1.24936	37.377
ADIPOR1	51094	275	0.17274	0.660983	0.582799	36.983
ADIPOR2	79602	102	0.00129436	0.882587	2.8337	36.406
ADK	132	139	0.0092304	0.673715	1.86326	37.039
ADM	133	227	0.0965627	0.0441084	-0.340288	36.368
ADORA2A	135	138	0.17141	0.518844	0.481002	35.824
ADPGK	83440	182	0.0986045	0.476531	0.684194	35.903
ADRA1A	148	247	0.000480142	0.597731	3.09514	36.638
ADRA1B	147	97	1.68754e-09	0.371293	8.34246	37.155
LOC92480	150	198	0.0480939	0.929612	1.28621	36.513
ADRA2B	151	126	2.91662e-06	0.44997	5.1883	36.656
ADRB1	153	156	0.00718223	0.376086	1.71903	36.875
ADRB2	154	92	0.000178506	0.529617	3.47231	37.089
ADSSL1	122622	151	0.0311618	0.947531	1.48297	37.633
AEN	64782	246	0.00240904	0.737443	2.48588	37.458
AES	166	142	0.0637664	0.418531	0.817136	37.023
AFAP1L1	134265	107	0.284394	0.573812	0.30485	37.296
AFAP1L2	84632	184	0.0135682	0.665441	1.69059	37.104
AKR7A2P1	246182	92	0.00228942	0.562672	2.39053	37.114
PBM1	4299	269	0.142436	0.983347	0.839086	37.173
AFF2	2334	158	0.601015	0.880883	0.166033	37.045
AFF4	27125	111	0.0199188	0.943921	1.67567	37.185
FLJ45200	172	96	0.0307589	0.438167	1.15367	37.204
SCA28	10939	214	0.21816	0.995327	0.65919	36.902
AFMID	125061	194	0.0456627	0.872525	1.28122	36.871
AFM	173	126	0.0202573	0.154483	0.8823	36.596
AFTPH	54812	100	0.164331	0.437474	0.425233	35.91
C11ORF96	387763	191	0.00712743	0.668173	1.97196	35.8
AGAP11	119385	274	0.00892805	0.797997	1.95124	35.849
KIAA0167	116986	276	0.00298217	0.570732	2.2819	35.452
AGBL4	84871	107	0.00264952	0.0472101	1.25087	36.557
AGER	177	93	0.0165162	0.569332	1.53746	37.551
RAB-R	3268	237	0.084537	0.889042	1.02188	37.332
HSU84971	55109	235	0.0158267	0.61064	1.5864	37.553
AGL	178	262	0.000598879	0.752425	3.09912	37.324
AGPAT3	56894	93	0.198788	0.7967	0.602904	37.417
AGPAT9	84803	183	0.442814	0.89418	0.305203	37.68
HYKK	123688	92	0.0929242	0.771523	0.91922	37.641
AGRP	181	275	0.229103	0.361525	0.198107	36.608
AGTR1B	185	144	0.375546	0.844347	0.351858	36.324
AGT	183	227	0.532302	0.744061	0.14545	35.574
ETNPPL	64850	98	4.31913e-05	0.865921	4.30208	35.336
PHYKPL	85007	94	0.000557175	0.978134	3.24441	35.213
AGXT2	64902	194	0.00351064	0.88152	2.39985	35.374
AGXT	189	98	0.000478636	0.0816385	2.23189	35.384
AHCYL2	23382	176	0.099662	0.991433	0.997734	35.87
AHDC1	27245	111	0.450418	0.819029	0.259683	35.901
AHNAK2	113146	272	0.0405091	0.954098	1.37204	36.747
AHNAKRS	79026	107	0.057161	0.739727	1.11197	37.337
AHSA2	130872	223	0.0179442	0.977525	1.7362	37.58
AHSG	197	264	0.632385	0.271273	-0.367575	37.136
AIF1L	83543	100	0.000435747	0.800317	3.26403	37.337
LOC116399	199	148	0.0467731	0.921535	1.29452	37.277
NAMSD	9131	130	0.00857223	0.668661	1.89211	37.09
AIFM3	150209	105	0.345762	0.941945	0.435248	37.142
LOC51638	51390	217	0.00535711	0.807901	2.17843	37.303
ST4	202	249	0.00675452	0.69472	2.01222	36.498
AIM2	9447	193	0.384602	0.911545	0.374767	36.465
AIMP1	9255	100	0.108662	0.830684	0.883359	36.334
AIRE	326	151	0.134976	0.991359	0.865974	35.303
AK1	203	136	0.166357	0.217069	0.115557	35.041
AK3	50808	240	0.0336341	0.9454	1.44884	36.121
AK5	26289	168	0.0607345	0.878105	1.16011	36.79
AKAP10	11216	158	0.135401	0.244128	0.255995	36.276
AKAP11	11215	94	0.146779	0.722543	0.6922	37.083
GRAVIN	9590	146	0.000747242	0.12856	2.23564	36.722
LBC	11214	94	0.000372435	0.120546	2.5101	37.087
PRKA1	8165	137	0.155257	0.343025	0.344275	37.422
PRKA2	11217	273	0.0426311	0.994184	1.36774	37.503
AKAP3	10566	170	0.0422615	0.681834	1.20773	37.226
AKAP5	9495	203	0.267578	0.981206	0.564309	37.6
AKAP6	9472	97	0.000104767	0.221569	3.32528	37.317
LOC51743	9465	224	0.0622467	0.814871	1.11697	37.217
AKAP450	10142	136	0.00113581	0.519894	2.66061	36.749
AKIRIN2	55122	229	0.0985076	0.809223	0.914598	36.12
LOC158267	80709	93	0.0732109	0.421849	0.760581	35.951
AKR1A1	10327	276	0.215698	0.777804	0.557025	35.695
AKR1C4	1109	107	0.0676185	0.628065	0.967939	35.555
AKR1C8P	340811	106	0.112851	0.795887	0.848345	36.059
AKR1D1	6718	126	0.00411963	0.195269	1.67578	35.934
AKR1E2	83592	244	0.600907	0.986211	0.215163	37.109
LOC115578	8574	266	0.280036	0.953655	0.532178	35.62
AKR7A3	22977	163	0.00435599	0.527308	2.08298	36.531
AKR7L	246181	92	0.00582681	0.429963	1.868	36.724
AKT1	207	241	0.343138	0.74106	0.334385	37.18
AKT2	208	176	0.000216391	0.412369	3.28005	37.301
AKT3	10000	111	0.105701	0.917274	0.938422	37.51
AKTIP	64400	170	0.067986	0.678893	0.999382	37.196
ALAD	210	229	2.82764e-05	0.450863	4.20262	36.853
ALAS1	211	227	0.00108107	0.380516	2.54652	37.075
LOC115365	212	267	0.369238	0.999748	0.432585	37.065
ALB	213	270	0.280545	0.20439	-0.137543	37.026
ALDH16A1	126133	249	0.0937719	0.228745	0.387279	37.116
ALDH1A1	216	97	0.0400025	0.717198	1.25355	36.202
ALDH1A2	8854	193	0.00935505	0.47667	1.70717	36.943
ALDH1B1	219	271	0.0254557	0.120659	0.675776	35.871
ALDH1L1	10840	166	0.0917274	0.875168	0.979592	36.043
ALDH1L2	160428	126	0.336357	0.626206	0.269917	35.778
ALDH2	217	129	0.000220932	0.424474	3.28359	34.939
ALDH3A2	224	248	0.121619	0.946653	0.891189	34.999
ALDH5A1	7915	172	0.000462057	0.0620683	2.12817	34.816
LOC100506517	4329	116	0.00236626	0.824227	2.54199	35.593
EPD	501	134	0.000324525	0.728245	3.35103	35.698
ALDH8A1	64577	234	0.0233326	0.159902	0.83589	35.941
ALDH9A1	223	177	0.0115612	0.621614	1.73052	37.085
LOC138369	229	168	6.68588e-05	0.264196	3.59677	36.842
ALG10B	144245	230	0.19324	0.989428	0.709288	37.536
LOC728848	79868	140	0.116757	0.816689	0.844773	37.228
LOC116072	199857	171	0.433153	0.414176	-0.0194565	37.042
LOC94752	29929	133	0.0190988	0.392689	1.31304	35.387
ALG9	79796	245	0.145848	0.863904	0.772564	35.795
LOC143968	221120	102	0.270285	0.888226	0.516702	35.204
ALKBH5	54890	188	0.0392152	0.418749	1.0285	34.689
ALKBH6	84964	97	0.548999	0.968941	0.246726	35.338
ALKBH7	84266	259	0.00462338	0.685744	2.1712	35.224
ALKBH8	91801	194	0.172472	0.990487	0.759129	37.778
ALK	238	125	0.0308289	0.576207	1.27162	36.112
ALLC	55821	208	0.0259119	0.558745	1.33371	36.661
ALMS1P	200420	230	0.0589532	0.828161	1.14761	37.288
KIAA0328	7840	141	0.0173621	0.543935	1.49595	38.749
ALOX12P2	245	261	0.279263	0.597057	0.330002	39.631
ALOX12	239	186	0.00676103	0.707743	2.01986	37.132
ALOX5AP	241	154	0.0605896	0.317119	0.718825	37.214
ALPI	248	93	0.194953	0.738536	0.578441	36.726
KIAA1527	80216	157	0.00157632	0.995659	2.80047	35.393
ALPK2	115701	231	0.474096	0.727274	0.185832	37.173
ALPL	249	93	4.60247e-05	0.49171	4.02872	35.664
ALS2CL	259173	168	0.308247	0.407455	0.121181	34.894
ALS2CR11	151254	103	0.0868028	0.732893	0.926507	34.702
LOC644870	79800	209	0.00229073	0.173828	1.88014	34.351
SLC35G5	83650	210	0.0336572	0.524651	1.19279	36.173
AMACR	23600	276	0.0859483	0.278477	0.510552	36.87
AMBP	259	126	0.00152303	0.534212	2.54501	36.854
AMBRA1	55626	95	0.387735	0.938068	0.383699	37.259
AMDHD1	144193	204	0.00271067	0.612046	2.35371	36.766
AMFR	267	183	0.0465107	0.821114	1.24685	36.522
AMMECR1L	83607	98	0.397965	0.981391	0.391998	34.522
AMN1	196394	133	0.204075	0.804848	0.595925	34.35
JEAP	154810	195	0.040724	0.974281	1.37883	35.301
KIAA0989	51421	99	0.116359	0.173405	0.173261	35.604
AMPD2	271	133	0.293877	0.436772	0.172089	35.171
AMPH	273	125	0.00918803	0.42216	1.66225	35.96
AMT	275	174	0.147962	0.892119	0.780273	37.006
AMY1A	276	245	0.168774	0.991132	0.768825	37.46
AMY2A	279	98	0.00443353	0.186086	1.62296	36.681
AMY2B	280	125	0.000563356	0.192506	2.53366	36.732
ANAPC10	10393	224	0.0562233	0.783776	1.14428	36.869
ANAPC2	29882	143	0.00259967	0.332583	2.10698	35.801
ANGPT4	51378	103	0.000422006	0.859328	3.30884	34.279
ANGPTL1	9068	99	6.21734e-06	0.945019	5.18184	35.244
ANGPTL2	23452	97	0.438743	0.839899	0.282017	35.183
FHBL2	27329	174	0.010902	0.55846	1.70948	36.934
PGAR	51129	121	0.0075997	0.624035	1.91441	36.723
ANGPTL6	83854	266	0.028795	0.132079	0.661517	36.855
LOC149217	10218	162	0.00987201	0.542781	1.74022	36.641
ANG	283	229	0.00162815	0.426911	2.41864	36.987
ANKAR	150709	112	0.190927	0.56421	0.470574	36.91
ANKFY1	51479	263	0.00030383	0.902722	3.47292	36.803
ANKHD1	54882	257	0.289067	0.412814	0.154756	36.143
ANKH	56172	137	0.437189	0.958081	0.340733	36.06
ANKK1	255239	147	0.103049	0.647783	0.798387	34.563
ANKRA2	57763	241	0.00183601	0.689259	2.57451	34.474
ANKRD10	55608	154	0.0425861	0.384423	0.955541	34.494
FLJ20053	23253	271	0.00174173	0.957596	2.7402	35.912
ANKRD20A3	441425	152	0.117462	0.434735	0.568327	36.842
ANKRD20B	729171	276	0.126525	0.827115	0.815388	37.064
ANKRD24	170961	99	2.97828e-09	0.0430064	7.15957	37.216
ANKRD28	23243	128	0.0930667	0.917666	0.99389	35.364
ANKRD29	147463	94	0.00117232	0.616411	2.72083	36.616
ANKRD2	26287	266	0.128458	0.887164	0.839242	36.172
ANKRD31	256006	276	0.115751	0.977566	0.92662	34.844
ANKRD34A	284615	163	0.114995	0.700818	0.784926	35.561
ANKRD34C	390616	118	0.0157696	0.675261	1.63165	35.119
LOC101060345	148741	272	0.367433	0.850477	0.364485	35.443
ANKRD36BP1	84832	252	0.0624538	0.784562	1.09907	36.039
ANKRD37	353322	95	0.203691	0.430639	0.325142	37.475
SOWAHA	134548	110	0.109673	0.725572	0.820579	37.062
ANKRD46	157567	106	0.137804	0.584999	0.627894	36.74
ANKRD50	57182	276	0.207494	0.570132	0.43897	36.364
ANKRD55	79722	196	0.00502218	0.907379	2.2569	35.861
SOWAHB	345079	276	0.322961	0.894076	0.442224	34.562
SOWAHC	65124	232	0.273928	0.718574	0.418836	34.755
ANKRD9	122416	93	0.0104826	0.990915	1.97557	34.665
ANKS4B	257629	235	0.0115154	0.986712	1.93291	36.739
ANO1	55107	149	0.0244075	0.173529	0.851847	36.862
C12ORF3	57101	137	0.0214514	0.195068	0.95873	37.082
ANO3	63982	167	0.0855989	0.950851	1.04564	37.316
ANO4	121601	155	0.181911	0.813994	0.650761	37.155
ANO6	196527	208	0.223022	0.986085	0.645566	37.281
ANO8	57719	125	0.0811819	0.837181	1.01336	37.301
ANP32C	23520	269	0.260958	0.987058	0.577772	35.641
ANPEP	290	166	0.0142117	0.0793802	0.747068	36.233
LOC220695	84168	163	0.150891	0.852248	0.751903	35.536
ANTXR2	118429	184	0.272996	0.964717	0.548244	35.118
LOC143160	93550	113	0.512992	0.995393	0.287884	35.555
ANX14	11199	215	7.67519e-06	0.0989681	4.11041	35.687
ANXA1	301	102	0.156235	0.99104	0.802313	35.039
ANXA3	306	100	0.0934842	0.956801	1.01008	37.535
ANXA4	307	106	0.439215	0.976447	0.346972	37.184
ANXA6	309	227	0.116859	0.598101	0.709111	36.935
ANXA7	310	143	0.0123321	0.130599	1.0249	37.136
AOAH	313	255	0.0795719	0.935168	1.07013	37.649
AOC3	8639	273	0.000713709	0.394937	2.74301	37.791
AOX1	316	92	0.00179064	0.362022	2.30573	37.024
AP1AR	55435	263	0.202637	0.745757	0.56588	35.413
AP1B1	162	272	0.774929	0.593514	-0.115831	35.141
AP1G1	164	249	0.0028241	0.610587	2.33487	34.857
AP1S2	8905	92	0.0775276	0.207411	0.427376	34.959
AP2A1	160	274	0.0744928	0.384592	0.712885	36.217
AP3S2	10239	232	0.0244141	0.694424	1.45398	36.791
APBA1	320	179	0.00063633	0.153958	2.38372	36.366
APBA3	9546	139	0.378203	0.926448	0.389096	36.894
APBB1IP	54518	170	0.526149	0.895459	0.230936	37.245
APBB1	322	120	0.763285	0.651829	-0.068553	36.942
APBB2	323	153	0.00293234	0.261489	1.95024	36.324
APBB3	10307	266	0.0265531	0.992419	1.57258	35.182
APCS	325	130	0.00118221	0.314623	2.42509	35.897
APC	324	257	0.0418602	0.863915	1.31467	35.142
LOC63324	8539	276	0.106331	0.991261	0.96953	37.216
APLF	200558	230	0.494853	0.795829	0.206344	36.509
APLNR	187	159	0.000949787	0.401387	2.62594	37.226
APLN	8862	211	0.00724878	0.286427	1.59675	37.346
APLP1	333	132	0.26646	0.623527	0.369224	37.152
APLP2	334	274	0.0900191	0.864852	0.982607	37.234
APOA1	335	108	0.00708927	0.1399	1.29522	37.021
APOA4	337	267	0.319741	0.948992	0.472464	37.014
APOA5	116519	235	0.000263496	0.406296	3.18807	37.184
LOC220567	55911	162	0.821509	0.965161	0.0699875	35.768
APOBEC2	10930	126	0.434827	0.667121	0.185888	35.708
APOBEC3A	200315	171	0.158543	0.714812	0.654045	35.132
APOBEC3C	27350	156	0.550381	0.947638	0.235979	36.178
APOBEC3D	140564	143	0.249737	0.924783	0.568557	36.005
APOBEC3G	60489	107	0.21495	0.84506	0.59455	35.083
APOBEC3H	164668	152	0.031237	0.969598	1.49192	35.356
APOB	338	93	0.00857034	0.260638	1.48304	35.529
APOC1P1	342	236	0.1498	0.732803	0.689474	34.736
APOC1	341	94	4.80366e-06	0.050032	4.01768	34.858
APOC2	344	142	0.00380899	0.0188668	0.694889	34.998
APOC3	345	246	0.00230459	0.524508	2.35716	36.031
APOC4	346	259	0.000694192	0.895271	3.11048	36.781
APOD	347	96	0.0196902	0.915992	1.66764	37.407
AD2	348	271	0.0402583	0.478585	1.0751	36.965
APOF	319	203	0.254793	0.654671	0.409835	36.961
APOH	350	246	0.0105851	0.360903	1.5327	36.274
FSGS4	8542	95	0.00882208	0.951856	2.033	36.743
APOL2	23780	130	0.00742927	0.520129	1.84517	37.145
LOC129128	80833	159	0.00400834	0.518714	2.11196	36.9
APOL5	80831	106	0.0333756	0.952438	1.45541	37.184
APOL6	80830	94	0.0002036	0.485756	3.37764	37.106
APOLD1	81575	170	4.2184e-05	0.936807	4.3465	37.032
LOC257553	55937	187	0.115013	0.478861	0.619461	37.507
APOOL	139322	184	0.169925	0.88112	0.714778	37.142
APPBP2	10513	153	0.277186	0.982892	0.549735	36.688
APPL2	55198	160	0.0836848	0.994163	1.07481	35.158
APP	351	101	0.189773	0.116067	-0.213525	35.259
CO	358	103	0.000214329	0.630567	3.46865	36.375
LOC116088	360	97	0.0411405	0.393674	0.980867	36.818
HMIWC2	361	240	0.047663	0.397569	0.921232	34.9
AQP7L	364	92	0.0130345	0.719584	1.74199	37.184
AQP8	343	157	0.0731705	0.909554	1.09449	37.336
AQP9	366	108	0.00610724	0.353732	1.76283	37.336
ARAF	369	120	0.116009	0.984561	0.92875	37.073
ARAP2	116984	252	0.69952	0.905957	0.112307	37.025
ARAP3	64411	93	0.00120109	0.994269	2.91793	36.011
ARC	23237	143	0.201361	0.762622	0.578334	35.789
LOC63379	382	128	0.0744348	0.524282	0.847789	34.867
ARFGAP2	84364	103	0.0276124	0.814822	1.46996	35.655
DKFZP434L057	10565	275	0.462356	0.919824	0.298728	34.92
ARFGEF2	10564	195	0.272504	0.810393	0.473323	34.978
LOC102724121	27236	181	0.0618701	0.584754	0.975492	34.99
ARG1	383	224	0.205615	0.302594	0.167806	37.459
ARGFXP2	503640	244	0.275716	0.973546	0.547895	35.605
ARHGAP10	79658	242	0.0275259	0.996969	1.55894	37.117
ARHGAP15	55843	93	0.171715	0.867426	0.703425	36.993
ARHGAP20	57569	109	0.100737	0.818322	0.909736	35.748
ARHGAP21	57584	204	0.0741751	0.751462	1.00565	35.565
ARHGAP23	57636	225	0.0388907	0.612452	1.19723	35.18
ARHGAP24	83478	272	0.0597761	0.638056	1.02833	37.114
ARHGAP25	9938	171	0.0139311	0.648295	1.66779	36.555
ARHGAP29	9411	228	0.183738	0.753558	0.612918	35.248
ARHGAP30	257106	144	0.136248	0.958761	0.847382	35.896
ARHGAP31	57514	103	0.0133893	0.988985	1.86843	36.098
MGC1892	9743	145	0.0856207	0.608791	0.851889	35.187
LOC100129602	143872	195	0.0111555	0.460131	1.61539	37.318
GFI2	394	108	0.0623881	0.485576	0.891156	37.154
ARHGAP6	395	187	0.00932616	0.500814	1.72997	37.277
ARHGAP9	64333	113	0.236914	0.966916	0.610797	36.588
ARHGDIB	397	108	0.0115369	0.820732	1.85211	37.225
ARHGEF10L	55160	167	0.51136	0.561654	0.0407422	37.103
ARHGEF10	9639	98	0.00830235	0.448158	1.73223	37.042
PRO2792	23365	139	0.023471	0.995007	1.62729	37.094
ARHGEF15	22899	106	0.00130039	0.728028	2.74807	37.034
ARHGEF16	27237	230	0.00618921	0.575751	1.9686	36.993
ARHGEF17	9828	122	0.0400838	0.509667	1.10432	37.105
ARHGEF1	9138	195	0.133415	0.937778	0.846894	34.939
ARHGEF37	389337	92	0.114287	0.812464	0.851806	36.083
ARHGEF38	54848	153	0.169932	0.623152	0.564319	35.334
ARHGEF6	9459	211	0.133844	0.852596	0.804144	36.394
ARHGEF7	8874	108	0.376817	0.935092	0.394724	35.465
ARHGEF9	23229	150	0.000593484	0.963075	3.21025	36.345
ARID3C	138715	273	0.142338	0.473836	0.522307	38.543
ARID4A	5926	176	0.0342809	0.970927	1.45213	36.55
ARID5A	10865	123	0.308903	0.505009	0.213478	37.036
ARI	25820	249	0.0276544	0.717685	1.41417	37.201
ARL10A	285598	212	0.192831	0.154977	-0.0949077	36.725
ARL11	115761	233	0.172483	0.94921	0.740617	36.361
ARL13B	200894	271	0.112723	0.949749	0.925597	37.04
ARL15	54622	133	0.0157245	0.696377	1.64627	37.542
ARL17B	641522	242	0.00208479	0.303916	2.16369	34.934
ARL2BP	23568	92	0.0724882	0.964172	1.12389	37.329
ARL4C	10123	214	0.305753	0.831175	0.434322	35.598
ARL5B	221079	275	0.267588	0.943179	0.547127	36.472
ARL6IP	23204	143	0.060023	0.593729	0.995271	35.113
ARL6IP5	10550	268	0.0451454	0.546958	1.08334	35.903
ARL8A	127829	253	0.427126	0.990698	0.365385	36.855
ARMC4	55130	178	0.223334	0.801841	0.555134	37.18
ARMC5	79798	265	0.00313218	0.986994	2.49847	37.218
ARMCX1	51309	93	0.308926	0.717458	0.365942	37.068
ARMCX2	9823	137	0.00857327	0.249068	1.46317	36.229
ARMS2	387715	268	0.0134606	0.457669	1.53149	37.669
ARNTL	406	116	0.157682	0.83461	0.723702	36.526
ARNT	405	158	0.22964	0.939752	0.611965	36.199
ACTRT3	84517	225	0.1454	0.739199	0.706197	43.401
ARPP19	10776	97	0.276035	0.552843	0.301638	44.241
FLJ32997	10777	154	0.555276	0.749598	0.13032	43.647
ARRDC1	92714	256	0.148624	0.381282	0.409156	45.705
ARRDC2	27106	247	0.061668	0.224367	0.560898	47.635
ARRDC3	57561	114	0.0303778	0.460662	1.18082	46.043
ARRDC4	91947	99	0.0453157	0.449888	0.996856	48.379
ARRDC5	645432	112	0.0428613	0.811241	1.27708	47.716
LOC100506900	410	187	0.103284	0.579064	0.748692	46.435
ARSD	414	142	0.0318491	0.861709	1.43226	46.31
ARSF	416	142	0.0484996	0.110318	0.35691	46.333
LOC134458	340075	276	0.0462035	0.380825	0.916051	40.437
ARSK	153642	250	0.89256	0.339143	-0.420255	37.286
DO	420	127	0.00320109	0.887868	2.44305	36.809
ARVCF	421	100	0.0421822	0.473755	1.05042	38.872
AR	367	110	0.00131439	0.712614	2.73413	36.728
ASAH2C	653308	260	0.381822	0.939783	0.391167	38.53
ASAH2	56624	120	0.43356	0.449201	0.0153915	38.388
CLMP	79827	161	0.330389	0.950385	0.458875	38.056
ASAP2	8853	92	0.395047	0.772951	0.291503	37.866
ASB11	140456	211	0.112131	0.860863	0.885208	37.35
ASB13	79754	233	0.234661	0.999289	0.629251	37.783
ASB14	142686	103	0.200806	0.427111	0.327765	37.661
ASB15	142685	166	0.210044	0.694015	0.519058	37.653
ASB2	51676	130	0.213887	0.662592	0.491062	36.412
ASB4	51666	171	0.00224859	0.79855	2.55039	35.948
ASB5	140458	264	0.0389555	0.976343	1.39903	37.235
FLJ22551	140460	114	0.00425606	0.183629	1.63493	37.418
MGC5540	140461	163	0.157411	0.763349	0.685689	36.02
ASCC3	10973	186	0.118572	0.492298	0.618246	39.544
ASCL1	429	192	0.000399956	0.966886	3.38336	41.507
ASGR1	432	136	0.00463773	0.878675	2.27752	49.611
ASGR2	433	163	0.000636807	0.21103	2.52034	55.142
ASH1L	55870	247	0.442499	0.988124	0.348899	58.126
ASH2L	9070	150	0.0801075	0.500683	0.79589	54.935
ASIP	434	92	0.0121539	0.925701	1.88175	56.062
LOC154808	435	117	0.0562014	0.678084	1.08154	47.882
ASMTL	8623	211	0.00234889	0.593771	2.40276	49.399
ASNSD1	54529	256	0.192716	0.887172	0.663089	39.807
ASPA	443	211	1.59596e-07	0.7519	6.67314	37.42
ASPDH	554235	221	0.00202326	0.547013	2.43195	40.325
C14orf76	374569	250	0.0160624	0.918078	1.75707	44.782
ASPN	54829	164	0.0209971	0.452294	1.33326	48.455
ASPRV1	151516	157	5.1921e-05	0.871382	4.22487	48.006
LOC100131505	79058	149	0.177259	0.994229	0.748877	48
ASS1	445	233	0.0010315	0.883505	2.93274	45.515
ASTN1	460	96	9.08913e-05	0.41933	3.66403	45.861
LOC100291924	23245	207	0.00324489	0.464651	2.15593	45.609
ASXL2	55252	232	0.101205	0.965477	0.979541	45.491
ASXL3	80816	230	0.137156	0.981183	0.854535	44.033
ATAD2B	54454	260	0.311237	0.963926	0.490952	43.196
ATAD3C	219293	259	0.0203902	0.561036	1.43957	42.75
ATE1	11101	193	0.0367556	0.575282	1.19456	45.421
ATF2	1386	249	0.149324	0.902412	0.781274	43.514
ATF3	467	112	0.00652234	0.445433	1.83438	43.056
ATF5	22809	92	0.057206	0.524236	0.962085	44.978
ATF6	22926	276	0.205699	0.896467	0.639301	46.351
ATF7IP2	80063	106	7.01785e-06	0.0130766	3.27029	45.52
ATF7IP	55729	119	0.0643698	0.666574	1.01517	45.821
ATF7	11016	254	0.242231	0.518429	0.33046	45.14
ATG16L2	89849	157	0.00183204	0.922902	2.70222	44.935
ATG2A	23130	144	0.206591	0.944164	0.659935	43.526
ATG2B	55102	262	0.00361136	0.92949	2.41057	43.117
ATG4A	115201	122	0.000116911	0.968304	3.91816	46.407
ATG4C	84938	276	0.0603781	0.481656	0.901858	45.247
ATG4D	84971	203	0.223097	0.867605	0.589829	43.738
ATHL1	80162	182	0.000447061	0.363118	2.90968	42.515
ATL2	64225	119	0.034003	0.855551	1.40073	43.06
ATL3	25923	164	0.374572	0.185422	-0.305374	44.065
ATMIN	23300	186	0.00378928	0.998482	2.42078	45.332
ATOH7	220202	276	0.0303467	0.366124	1.08152	43.943
ATOH8	84913	129	0.000830034	0.843761	3.00712	43.595
ATOX1	475	245	0.0627366	0.948105	1.17934	42.067
LOC105376701	57194	99	0.126739	0.619997	0.68948	43.863
FLJ21858	23250	252	0.137015	0.865705	0.800602	41.822
ATP11B	23200	92	0.082673	0.934914	1.05341	44.2
ATP11C	286410	241	0.0216175	0.659883	1.48466	44.473
ATP13A3	79572	127	0.00657641	0.877501	2.12526	41.51
ATP13A4	84239	108	0.0347876	0.935861	1.42979	41.529
ATP13A5	344905	268	0.0483339	0.705757	1.1644	41.61
LOC116200	477	126	0.00109938	0.809369	2.867	42.131
MGC13276	478	276	0.130625	0.557465	0.63019	41.584
MGC25056	480	166	0.0115825	0.742543	1.80692	40.954
ATP1B2	482	97	0.0704119	0.847049	1.08026	43.475
ATP1B4	23439	232	0.0217411	0.737587	1.53053	43.027
DAR	488	156	0.165674	0.981075	0.772449	40.63
ATP2A3	489	165	0.0537345	0.183016	0.532234	41.805
ATP2B2	491	273	0.0689123	0.423227	0.788276	43.384
MXRA1~withdrawn	493	271	0.0311888	0.929245	1.47413	43.332
ATP2C2	9914	165	0.33566	0.989112	0.469346	41.97
ATP4B	496	203	0.137289	0.975972	0.8518	43.685
ATP5AL2	498	257	0.0253637	0.980711	1.58733	43.365
ATP5D	513	266	0.186614	0.864992	0.666069	42.07
ATP5I	521	232	0.0902613	0.414544	0.662069	40.9
ATP5J	522	261	0.0133741	0.20539	1.18631	43.945
ATP5L2	267020	201	0.00717872	0.292566	1.61018	41.831
ATP5S	27109	121	0.018716	0.918222	1.69073	41.039
ATP6V0A1	535	243	0.0294829	0.211235	0.855197	36.132
LOC100132855	9114	92	0.00525471	0.274538	1.71805	37.934
ATP6V0E2	155066	100	0.116475	0.980962	0.92542	36.871
ATP6V1A	523	249	0.149364	0.627977	0.623699	37.276
LOC130937	525	231	0.30047	0.78411	0.416576	37.296
ATP6V1G2	534	242	0.0661643	0.848592	1.10808	37.954
ATP8A1	10396	247	0.115727	0.672129	0.764017	37.974
ATP8B1	5205	178	0.427484	0.796552	0.270295	37.963
ATP8B4	79895	265	0.0338985	0.775885	1.35962	36.18
ATP8B5P	158381	149	0.663016	0.945141	0.153972	36.079
ATP9B	374868	268	0.089882	0.410182	0.659304	37.912
ATPAF1	64756	108	0.000984472	0.393482	2.60172	37.58
ATPIF1	93974	122	0.307458	0.899073	0.466009	37.356
KIAA0548	8455	162	0.033091	0.8491	1.40925	37.927
JMS	546	151	0.104438	0.923598	0.946624	36.325
LOC100131476	342371	207	0.145783	0.584726	0.603247	37.085
ATXN1	6310	242	0.0130683	0.0738748	0.752277	38.276
ATXN3L	92552	271	0.0541566	0.801424	1.17021	36.566
ATXN3	4287	125	0.233568	0.866292	0.569251	36.325
LOC168835	222255	155	0.0301129	0.778625	1.41258	36.577
ATXN7	6314	142	0.341146	0.754289	0.344597	37.552
AUH	549	163	0.011887	0.673739	1.75342	36.5
AURKAIP1	54998	132	0.150338	0.590715	0.594309	38.158
AURKC	6795	157	0.106206	0.716889	0.829302	37.712
AUTS2	26053	130	0.0216642	0.341394	1.19751	37.711
AVEN	57099	136	0.127753	0.562933	0.644084	37.945
FLJ12386	10677	171	0.0720585	0.809501	1.05053	37.876
AVPI1	60370	103	0.0001049	0.122852	3.06861	37.934
AVPR1A	552	266	0.00559543	0.782819	2.14583	37.682
AVPR2	554	111	7.36758e-07	0.654494	5.94858	36.232
AXL	558	178	0.0239416	0.871454	1.56109	36.346
LOC90053	563	191	0.00416963	0.551771	2.12166	36.254
AZ2	64343	112	0.00188958	0.363772	2.28446	36.65
AZU1	566	237	0.172693	0.711489	0.614894	37.802
B2M	567	143	0.00147201	0.608284	2.61619	37.297
B3GALT2	8707	95	0.0846331	0.130905	0.189417	38.076
B3GALT4	8705	241	0.00954782	0.825644	1.93689	37.773
B3GALTL	145173	169	0.113356	0.995111	0.943426	36.264
B3GAT2	135152	224	0.244152	0.958794	0.594066	37.541
HSA6077	10678	120	0.597317	0.740119	0.0930966	38.116
B4GALNT3	283358	95	0.173228	0.833088	0.682074	37.957
B4GALT1	2683	101	0.15781	0.956936	0.782747	37.939
BAALC	79870	105	0.000765022	0.604538	2.89775	36.292
BAAT	570	101	1.70347e-05	0.99306	4.76564	36.09
BACE1	23621	259	0.013432	0.970963	1.85906	36.259
BACH1	571	134	0.323867	0.500844	0.189336	38.071
BAG1	573	273	0.0662035	0.965242	1.16375	35.947
SODD	9530	141	0.0765007	0.876208	1.05894	37.695
BAGE2	85319	216	0.0595254	0.83095	1.14487	36.877
FLJ23058	57597	113	0.0808552	0.786068	0.987752	36.117
BAHD1	22893	108	0.0747233	0.975382	1.11572	37.233
ADGRB3	577	131	0.00970936	0.514678	1.72435	37.759
BAIAP2	10458	110	7.78968e-07	0.551901	5.85034	36.627
BAIAP3	8938	100	0.26019	0.906076	0.541875	36.221
BAP1	8314	126	0.0681115	0.723591	1.02627	37.454
BASP1	10409	155	0.0838844	0.989932	1.07192	37.455
DDX39B	7919	97	0.308886	0.554877	0.254399	37.919
LQFBS-1	84726	163	0.119806	0.579681	0.684711	37.687
LOC91959	7918	100	0.32358	0.85993	0.424481	36.309
ABHD16A	7920	97	0.0094825	0.625128	1.81905	37.528
BAZ1B	9031	193	0.311362	0.889238	0.455753	35.908
BAZ2B	29994	235	0.00296275	0.499685	2.227	37.739
BBOX1	8424	122	0.0203655	0.141304	0.84126	37.164
BBS10	79738	184	0.0873962	0.417588	0.679255	37.001
FLJ23590	582	96	0.0146047	0.647088	1.64647	37.689
BBS4	585	146	0.0921288	0.53743	0.765927	37.792
BBX	56987	113	0.29747	0.96647	0.511746	36.15
MGC13038	63827	138	0.38961	0.64494	0.218889	37.772
BCAP29	55973	248	0.236194	0.914083	0.587717	37.689
BCAS3	54828	94	0.0134076	0.81557	1.78411	37.802
BCAT2	587	130	0.157331	0.779786	0.695161	37.088
BCHE	590	174	0.450103	0.188522	-0.377949	37.938
OVD1A	593	267	0.000464587	0.86313	3.26901	38.012
LOC101928714	594	252	0.00391493	0.233299	1.77519	36.24
BCKDK	10295	270	0.00599822	0.355181	1.77243	36.027
BCL11B	64919	143	0.274867	0.389243	0.151099	37.477
BCL2A1	597	178	0.720216	0.978339	0.133027	37.477
BCL2L10	10017	264	0.256976	0.727374	0.451865	38.042
LOC150819	10018	236	0.153114	0.800856	0.71854	36.383
ZD77D08	23786	202	0.0057948	0.988995	2.23216	36.353
BCL2L1	598	134	0.476036	0.809995	0.230842	36.938
BCL2	596	116	0.147328	0.952524	0.810589	36.616
LOC105372417	602	139	0.225104	0.728744	0.510191	36.138
ZNF62	255877	193	0.0137544	0.96685	1.84692	37.699
BCL6	604	225	0.170066	0.323417	0.279145	37.899
BCL7B	9275	141	0.0928267	0.912037	0.99234	36.492
LOC727870	606	106	0.0751751	0.637852	0.928646	36.328
BCLAF1	9774	268	0.389055	0.970684	0.397067	37.615
BCDO	53630	92	0.142836	0.138195	-0.0143443	37.97
BCO2	83875	233	0.00376958	0.804018	2.32897	38.2
BCR	613	155	0.360299	0.658546	0.261923	37.524
BDH1	622	106	1.89692e-05	0.0312187	3.21637	37.77
BDH2	56898	190	0.0195006	0.0751803	0.586056	37.068
BDKRB2	624	96	0.163278	0.936342	0.758506	38.031
BDNF-AS	497258	260	0.0137147	0.451273	1.51725	37.683
OCD1	627	110	0.0229336	0.0746955	0.512822	37.63
TAF3B1	55814	266	0.157039	0.968355	0.790027	37.838
SCA31	146227	154	0.0137187	0.756399	1.74144	36.361
BEGAIN	57596	120	0.00412209	0.539134	2.11658	35.907
BEND5	79656	95	0.021235	0.992127	1.66952	38.05
BET1	10282	181	0.0505867	0.9135	1.25667	36.344
TRAPPC3L	100128327	111	0.043705	0.775669	1.24915	37.222
LINC00293	497634	270	0.0463225	0.607483	1.11774	36.005
BGN	633	202	0.273778	0.526763	0.284217	37.537
BHLHE22	27319	95	0.00854634	0.465077	1.73574	36.961
BHLHE40	8553	274	0.122093	0.690328	0.752364	37.882
FLJ20001	23743	167	0.0119313	0.756868	1.80233	36.302
LOC116122	635	122	0.000684166	0.979292	3.15575	36.443
BICD2	23299	128	0.0289103	0.0865031	0.47598	37.161
LOC51722	51411	133	0.058679	0.929501	1.19977	35.619
BIRC2	329	197	0.144375	0.740111	0.709806	36.831
BIRC3	330	275	0.124572	0.0960319	-0.113004	37.322
BIRC6	57448	227	0.227814	0.953675	0.621819	36.582
BIVM	54841	253	0.247911	0.75595	0.484198	36.939
BLCAP	10904	207	0.00738002	0.78483	2.02672	37.724
LOC283156	414899	244	0.00101337	0.952526	2.97311	37.787
BLK	640	124	0.0780867	0.696519	0.950356	35.42
BLNK	29760	151	0.111576	0.238526	0.329965	35.066
BLOC1S1	2647	155	0.0103104	0.762037	1.8687	37.479
FLR	645	226	0.00338415	0.748756	2.34489	36.251
BMP5	653	98	0.0352272	0.822741	1.36838	36.899
VGR1	654	120	0.0606301	0.953869	1.1968	34.813
BMPER	168667	173	0.00793324	0.700356	1.94587	37.191
BMPR1B	658	94	0.323661	0.866858	0.427858	35.258
PPH1	659	155	0.178909	0.923756	0.712925	35.498
LOC654000	729096	276	0.0821316	0.8544	1.01715	36.188
BMS1P1	399761	224	0.419057	0.939467	0.350608	37.118
BMX	660	121	0.00211967	0.658138	2.49205	37.342
BNC1	646	234	0.506062	0.852371	0.226425	34.588
BNIP2	663	247	0.0845965	0.556469	0.818089	36.621
BNIP3L	665	178	0.18783	0.621197	0.519465	37.784
BOC	91653	191	0.000165612	0.364629	3.34276	36.21
BOK	666	132	0.0195465	0.18068	0.96584	37.131
BPESC1	60467	252	0.135542	0.288562	0.328167	37.041
MCNAA	670	164	0.0359932	0.601581	1.22307	37.445
BPI	671	111	0.0214963	0.774969	1.55692	36.929
BRCC3	79184	270	0.156487	0.897305	0.758462	37.372
KIAA9001	6046	161	0.477978	0.973392	0.30888	34.984
LOC90616	23476	95	0.0843659	0.270038	0.505258	36.746
BRIP1	83990	157	0.0836022	0.726682	0.939126	36.357
BRMS1L	84312	106	0.497771	0.357408	-0.143865	36.899
MPC1	51660	274	0.012031	0.95616	1.90023	35.492
WDR9	54014	199	0.00606891	0.426702	1.84701	34.642
BRWD3	254065	212	0.282614	0.818809	0.461989	35.58
BSCL2	26580	92	0.00489594	0.0806596	1.21682	35.582
BSDC1	55108	267	0.00387133	0.482216	2.09538	37.201
BST1	683	125	0.116341	0.11613	-0.00078926	38.11
LOC100129681	684	92	0.261504	0.870794	0.522437	36.959
BTAF1	9044	154	0.117393	0.974198	0.919003	35.244
BTBD11	121551	259	0.0901832	0.470618	0.717543	35.025
KIAA1987	84464	177	0.311137	0.780296	0.399307	37.536
BTBD16	118663	94	0.143774	0.356328	0.39417	37.491
BTBD19	149478	242	0.156203	0.487355	0.494155	34.699
FLJ20724	53339	268	0.194513	0.935643	0.682162	36.213
BTBD6	90135	267	0.0868234	0.971356	1.04874	37.272
BTD	686	92	2.81917e-05	0.305028	4.03422	37.082
BTF3P11	690	245	0.0218199	0.755578	1.53943	37.132
BTG1	694	154	0.119012	0.913288	0.885016	35.824
BTG3	10950	247	0.0442791	0.512231	1.06327	36.523
BTLA	151888	258	0.180465	0.33637	0.270424	36.317
BTN2A2	10385	173	0.0620528	0.657356	1.02504	37.754
BTN2A3P	54718	267	0.0595231	0.929623	1.19362	37.131
BTN3A1	11119	224	0.000218964	0.332939	3.18199	36.859
BTN3A2	11118	102	0.00501454	0.543728	2.03515	35.197
BTN3A3	10384	152	3.78545e-05	0.894806	4.37361	34.882
BTNL3	10917	202	0.11394	0.828098	0.861407	36.35
BTNL9	153579	92	1.30678e-09	0.923978	8.84946	36.715
BVES	11149	105	0.0116265	0.869443	1.87379	35.487
C10ORF105	414152	104	0.000225361	0.347861	3.18853	36.96
C10ORF107	219621	187	0.414789	0.963483	0.366017	36.624
PRR26	414235	235	0.00716087	0.761506	2.02671	36.432
C10ORF10	11067	111	0.0473559	0.808028	1.23205	35.989
ADIRF	10974	244	0.00562246	0.727507	2.11191	34.437
FLJ35301	55088	158	0.0828965	0.943085	1.05601	35.368
C10ORF11	83938	95	0.0412167	0.894624	1.33657	37.403
FUOM	282969	213	0.0515106	0.697703	1.13177	36.935
C10ORF128	170371	170	0.0261439	0.996124	1.58094	35.204
ACSM6	142827	236	0.24808	0.971809	0.592989	36.957
C10ORF12	26148	166	0.492437	0.894971	0.259458	38.187
C10ORF131	100127889	96	0.0355797	0.839333	1.37273	37.569
SKIDA1	387640	243	0.0131413	0.556835	1.62709	35.783
C10ORF25	220979	221	0.284173	0.94641	0.522497	35.159
C10ORF32	119032	263	0.0521492	0.528865	1.0061	35.772
PROSER2	254427	98	0.0755802	0.127358	0.226618	39.703
C10ORF54	64115	122	0.0286283	0.968397	1.52926	42.401
C10ORF55	414236	108	0.488897	0.895391	0.262795	42.86
TMEM254	80195	142	0.155464	0.74421	0.680066	41.907
FAM213A	84293	113	0.138194	0.659385	0.678649	38.05
C10ORF62	414157	216	0.0193227	0.514846	1.42561	38.464
VSTM4	196740	268	0.00482065	0.282214	1.76747	38.508
C10ORF76	79591	104	0.042236	0.749582	1.24914	37.192
FLJ36006	80217	101	0.233844	0.793552	0.53065	41.246
PLEKHS1	79949	184	0.00233483	0.844517	2.55835	40.7
C11orf1	64776	97	0.138669	0.999041	0.857604	40.315
C11ORF21	29125	111	0.195401	0.446311	0.35871	39.268
C11ORF24	53838	232	0.0594999	0.49984	0.924314	40.133
C11ORF30	56946	120	0.114229	0.403906	0.548503	37.555
LMNTD2	256329	220	0.00423308	0.996378	2.37177	37.451
KIAA1549L	25758	237	0.146172	0.790524	0.73305	38.648
ARL14EP	120534	232	0.235434	0.70609	0.476991	36.059
LOC115897	28970	141	0.0142309	0.59044	1.61794	36.075
C11ORF63	79864	271	0.128286	0.759189	0.77217	37.384
C11ORF65	160140	92	0.0100407	0.826803	1.91564	35.359
PPP1R32	220004	100	6.55238e-05	0.278255	3.62804	35.39
FLJ21035	28971	143	0.0188369	0.742574	1.59573	37.388
C11ORF71	54494	192	0.0402927	0.83603	1.317	37.279
SMCO4	56935	270	0.120682	0.896438	0.870876	38.233
C11ORF95	65998	116	0.0728625	0.848851	1.06633	35.149
C12ORF29	91298	254	0.478295	0.991616	0.316648	37.166
FLJ20696	55196	225	0.0419584	0.391718	0.970154	35.282
C12ORF45	121053	267	0.150669	0.920623	0.786057	36.528
HECTD4	283450	257	0.253116	0.899319	0.550594	36.832
COX14	84987	140	0.328535	0.780447	0.375763	37.582
C12orf63	374467	247	0.00438534	0.635051	2.16081	35.405
C12ORF66	144577	245	0.00119669	0.922115	2.8868	35.833
CCDC184	387856	99	0.0021919	0.891923	2.60951	35.954
LOC387843	440087	99	0.139929	0.964888	0.838569	37.157
C12ORF71	728858	171	0.0136117	0.781425	1.75897	36.894
METTL20	254013	145	5.28277e-05	0.67156	4.10422	36.603
C13orf15	28984	196	3.36366e-08	0.804702	7.37882	36.275
TEX29	121793	132	0.112432	0.372792	0.520577	35.777
KIAA0226L	80183	217	0.35578	0.820018	0.362642	35.556
SPRYD7	57213	121	0.00861008	0.876366	2.00768	37.115
TEX26	122046	241	0.0104284	0.710794	1.83353	37.197
TEX30	93081	250	0.387589	0.802301	0.315966	37.169
LACC1	144811	153	0.356953	0.946989	0.423734	36.063
TMEM260	54916	92	0.333809	0.923941	0.442146	37.228
NRDE2	55051	166	0.0945035	0.511584	0.733469	37.346
C14ORF105	55195	108	0.0253845	0.959182	1.57733	36.109
VCPKMT	79609	135	0.112009	0.756652	0.829642	37.489
LINC00341	79686	170	0.40555	0.916276	0.353982	37.027
SPTSSA	171546	239	0.0764858	0.814216	1.02716	37.024
C14ORF159	80017	93	0.000148872	0.88667	3.77495	35.594
CCDC177	56936	143	0.00189467	0.975499	2.71169	37.227
DHRS4-AS1	55449	108	0.00024124	0.145225	2.77959	37.346
TMEM253	643382	122	0.0984676	0.909057	0.965298	36.112
IFT43	112752	245	0.290169	0.718797	0.393955	36.923
C14ORF180	400258	105	0.025535	0.47337	1.26806	36.905
C14orf181	400223	98	0.0892448	0.905284	1.0062	36.122
LINC01588	283551	190	0.00137315	0.982365	2.85456	36.59
C14orf184	650662	250	0.257616	0.999597	0.588852	37.713
IGBP1P1	280655	164	0.0475888	0.9808	1.31408	37.213
C14ORF1	11161	244	0.20576	0.559194	0.434202	36.494
NOP9	161424	103	0.00441845	0.175348	1.59863	36.16
C14ORF28	122525	147	0.00265095	0.826867	2.49403	35.482
C14ORF37	145407	229	0.100055	0.978625	0.99038	35.231
CCDC176	80127	92	0.465426	0.946706	0.308364	35.089
IRF2BPL	64207	207	0.237988	0.518032	0.337802	36.416
LINC00238	440184	219	0.00588852	0.694817	2.07186	36.407
LINC01550	388011	275	0.0681194	0.859163	1.1008	37.46
SLC25A47	283600	241	0.0243308	0.562953	1.36432	37.187
EXOC3L4	91828	219	0.0078568	0.941297	2.07848	35.292
EMC7	56851	123	0.319869	0.539803	0.227264	35.649
C15ORF26	161502	276	0.23051	0.229525	-0.00186144	37.015
ANP32A-IT1	80035	212	0.13911	0.775957	0.746479	37.105
KATNBL1	79768	96	0.363181	0.920012	0.403671	36.761
NPAP1	23742	109	0.0204739	0.46324	1.35461	36.732
FAM227B	196951	242	0.0154111	0.0172977	0.0501552	35.121
HEXA-AS1	80072	198	0.0644441	0.917926	1.15362	37.103
ST20-AS1	283687	155	0.0142347	0.062924	0.645469	37.156
C15ORF43	145645	267	0.000453653	0.879724	3.28762	36.284
VWA9	81556	134	0.00178639	0.122442	1.83595	37.095
C15ORF48	84419	125	0.00463629	0.5255	2.0544	37.094
LINC00593	414926	276	0.0158602	0.759974	1.68049	37.526
DNM1P46	196968	131	0.0076746	0.959565	2.09702	35.676
C15ORF52	388115	157	0.134766	0.993641	0.867648	35.736
C15ORF54	400360	220	0.00292138	0.994151	2.53186	35.82
GDPGP1	390637	102	0.0200456	0.498524	1.39567	35.879
REC114	283677	197	0.0589893	0.585312	0.996614	37.133
C15ORF61	145853	232	0.30457	0.90935	0.475044	37.012
HSPC136	25764	204	0.334754	0.798038	0.377298	35.486
C16ORF45	89927	147	0.00673815	0.05403	0.904095	37.527
ENKD1	84080	145	0.101387	0.200273	0.295643	36.803
LOC100506442	730094	276	0.000877012	0.796055	2.95794	35.576
LOC101929877	283897	261	0.0634803	0.146655	0.363659	37.311
C16ORF58	64755	143	0.0104184	0.837085	1.90497	37.547
CDIP1	29965	133	0.00437525	0.192805	1.64411	36.228
CMC2	56942	258	0.0385805	0.962172	1.39689	38.134
C16ORF62	57020	150	0.00245554	0.653705	2.42523	38.118
FOPNL	123811	121	0.0830241	0.724231	0.940673	38.12
C16orf6	80262	217	0.0576595	0.868084	1.17769	37.681
C16ORF71	146562	93	0.000287867	0.75302	3.41762	37.697
C16ORF72	29035	190	0.000614798	0.671615	3.03839	37.082
MEIOB	254528	103	0.081134	0.246014	0.481758	37.608
VPS9D1	9605	93	0.0221824	0.549021	1.39358	37.897
CFAP20	29105	275	0.292504	0.812953	0.443934	37.182
C16ORF86	388284	168	0.00104573	0.973097	2.96874	37.226
C16ORF87	388272	276	0.139137	0.318387	0.359513	37.874
C16ORF89	146556	108	0.25916	0.971082	0.573688	37.746
C16ORF91	283951	190	0.350579	0.568809	0.210181	36.949
C17ORF100	388327	92	0.0486732	0.282812	0.764209	36.973
TEN1	100134934	273	0.73723	0.989926	0.128	37.514
C17ORF107	100130311	258	0.0451419	0.569552	1.10095	37.017
LYRM9	201229	263	0.023066	0.303776	1.11958	37.198
LINC00324	284029	198	5.61598e-06	0.0914021	4.21153	37.555
LOC101927036	124783	102	0.0396945	0.525915	1.12219	37.556
C17ORF47	284083	119	0.0455299	0.760234	1.22265	37.062
ADPRM	56985	104	0.000154804	0.404284	3.4169	37.317
LINC00469	283982	220	0.00422903	0.491521	2.0653	37.357
LINC00482	284185	276	0.375378	0.881486	0.370746	37.796
EFCAB13	124989	190	0.00566522	0.617947	2.03773	37.878
PRO2472	54785	98	0.110435	0.887694	0.905156	37.616
TMEM256	254863	107	0.00531738	0.979684	2.26539	37.552
C17ORF62	79415	127	0.0665764	0.801668	1.08067	37.12
ASB16-AS1	339201	143	0.337285	0.665554	0.295187	37.345
C17ORF70	80233	265	0.687569	0.916252	0.124698	36.343
PRR29	92340	234	0.0152133	0.773197	1.70607	36.695
LINC00483	55018	261	0.233314	0.846365	0.559616	36.94
LRRC75A	388341	108	0.262976	0.989837	0.575647	37.042
C17ORF78	284099	178	0.251081	0.538602	0.331455	36.688
C17ORF85	55421	248	0.00117906	0.990082	2.92414	36.693
SCIMP	388325	185	0.0272059	0.231418	0.929734	37.084
C17ORF89	284184	221	0.367144	0.813632	0.345591	37.156
AQP4-AS1	147429	147	0.00762643	0.744216	1.98938	37.24
LINC00526	147525	141	0.0738478	0.948936	1.1089	36.734
FAM210A	125228	232	0.260495	0.789713	0.48167	37.098
LDLRAD4	753	245	0.17273	0.391589	0.355463	36.904
RBFA	79863	121	0.018077	0.354157	1.29207	36.387
C18ORF32	497661	96	0.0106934	0.446967	1.62116	37.345
TYMSOS	494514	153	0.396967	0.93774	0.373328	36.825
SMIM21	284274	270	0.0320438	0.421434	1.11899	37.448
C18ORF8	29919	117	0.423052	0.594289	0.147605	37.131
MYDGF	56005	239	0.112696	0.849418	0.877214	37.433
C19ORF12	83636	149	0.0766834	0.861091	1.05035	36.542
TPGS1	91978	156	0.102539	0.95676	0.969914	36.835
PP3501	126321	95	0.0849389	0.963078	1.05455	36.437
CACTIN	58509	253	0.678151	0.501292	-0.131235	37.101
C19ORF35	374872	194	0.0289649	0.949746	1.51574	36.924
IZUMO4	113177	128	0.000428269	0.540277	3.1009	36.695
C19ORF38	255809	92	0.00259137	0.69023	2.42547	36.281
SWSAP1	126074	275	0.200762	0.360031	0.253659	37.295
SMIM7	79086	271	0.0273396	0.403135	1.16866	37.41
C19ORF43	79002	247	0.441296	0.916119	0.317222	36.502
C19ORF52	90580	184	0.423335	0.946321	0.349354	36.537
WDR83OS	51398	247	0.025563	0.975662	1.58169	38.041
C19ORF60	55049	255	0.0016276	0.984461	2.78165	37.178
C19ORF66	55337	101	0.00170774	0.582095	2.53257	37.072
TMEM259	91304	270	0.760937	0.722923	-0.0222565	37.404
C19ORF70	125988	172	0.0504348	0.84677	1.22504	36.881
C19ORF71	100128569	242	0.0240249	0.816458	1.53127	36.647
C19ORF73	55150	178	0.47814	0.863252	0.256583	36.591
C1D	10438	111	0.510881	0.624305	0.0870774	37.014
C1GALT1C1	29071	136	0.167172	0.601563	0.556118	37.176
LOC51089	712	174	0.0690091	0.551895	0.90295	36.697
C1QB	713	184	0.120402	0.86859	0.858182	36.549
LOC90369	714	193	0.144431	0.996893	0.838987	37.188
C1QL2	165257	175	0.000167659	0.277173	3.21832	37.32
ZSIG37	114897	139	0.00466546	0.968339	2.31713	36.781
C1QTNF4	114900	125	0.245618	0.935846	0.580943	37.158
C1QTNF7	114905	132	0.000473567	0.802108	3.22885	37.19
C1QTNF9B	387911	143	0.00376903	0.228716	1.78307	37.329
C1QTNF9	338872	270	0.00185049	0.807498	2.63986	37.311
C1RL	51279	169	0.000302383	0.0877488	2.46268	36.931
C1R	715	107	1.54726e-05	0.554541	4.55437	36.891
C1S	716	102	0.000423866	0.747991	3.24667	37.426
C1ORF101	257044	142	0.0409255	0.0221777	-0.266078	36.564
C1ORF111	284680	242	0.0197975	0.575583	1.4635	36.898
C1ORF115	79762	270	0.171875	0.230429	0.127323	36.85
SERTAD4-AS1	574036	106	0.0017929	0.657183	2.56413	37.06
LOC148289	388649	265	0.117176	0.999524	0.930956	36.703
PFN1P2	767846	271	0.00153041	0.942451	2.78945	37.473
MAB21L3	126868	268	0.467541	0.961125	0.31296	36.722
C1ORF162	128346	161	0.114426	0.905583	0.898405	36.825
C1ORF168	199920	253	0.0172214	0.375301	1.33831	37.061
PERM1	84808	235	0.00621504	0.575177	1.96636	37.088
ERICH3	127254	222	0.00838316	0.964484	2.06089	37.037
MROH7	374977	93	0.151388	0.46393	0.486362	37.211
C1ORF177	163747	230	0.275011	0.540966	0.29382	36.991
LOC148922	541468	276	0.0233567	0.704645	1.47956	38.057
CFAP126	257177	243	0.114075	0.683008	0.777235	37.999
LOC648861	644997	192	0.0838292	0.566933	0.830136	38.946
C1ORF204	284677	204	0.198785	0.751181	0.57736	38.385
SMIM12	113444	262	0.153386	0.392126	0.407639	38.561
ZNF436-AS1	148898	272	0.372851	0.93521	0.399374	38.562
C1ORF21	81563	253	0.205173	0.555959	0.432923	37.481
C1ORF220	400798	158	0.191383	0.559119	0.4656	39.181
LOC100133912	400793	210	0.238895	0.674707	0.450909	40.386
SPATA45	149643	92	0.0642896	0.808009	1.09928	38.794
C1ORF228	339541	211	0.0658137	0.59093	0.953219	38.524
C1ORF229	388759	200	0.00143424	0.253324	2.24705	38.085
RIIAD1	284485	145	0.0492338	0.918569	1.27085	37.932
TRMT1L	81627	252	0.026861	0.700057	1.41601	37.819
THEMIS2	9473	177	0.0654544	0.822792	1.09935	39.603
LOC375044	388722	170	0.000618585	0.641633	3.01589	38.901
SDE2	163859	272	0.136904	0.929647	0.831901	37.392
C1ORF56	54964	256	0.8063	0.865514	0.0307776	37.839
RRNAD1	51093	164	0.572121	0.99452	0.240126	40.213
IBA57	200205	141	0.0633103	0.89265	1.14921	38.525
RSG1	79363	164	0.238396	0.602156	0.402409	40.129
LRRC71	149499	162	0.0536034	0.264239	0.692804	39.239
LOC91266	375057	105	0.00757686	0.445646	1.7695	37.921
DKFZP434A1114	116151	132	0.00136179	0.929641	2.8342	39.844
LOC149670	140710	119	0.00650495	0.60035	1.96516	40.137
GID8	54994	94	0.06851	0.415389	0.782701	37.893
FLJ36113	140699	100	1.06633e-06	0.367214	5.53703	37.814
ABHD16B	140701	107	0.0375954	0.863958	1.36136	37.911
CCM2L	140706	160	1.81111e-05	0.816226	4.65387	40.16
SPATA25	128497	275	0.0354884	0.398572	1.05042	40.183
C20ORF194	25943	151	0.291833	0.604964	0.316595	37.637
C20ORF166-AS1	253868	111	0.0628679	0.96096	1.18428	37.669
AP5S1	55317	247	0.443319	0.978769	0.343964	38.672
APMAP	57136	99	0.172653	0.56084	0.511666	37.886
LINC00261	140828	226	6.00211e-06	0.204549	4.53249	39.228
C20orf94	128710	176	0.480002	0.937665	0.290805	37.882
ZNF295-AS1	150142	130	0.0403644	0.41299	1.00994	37.494
LOC732307	728039	231	0.0610498	0.833195	1.13506	37.545
LINC00319	284836	131	0.0415766	0.953555	1.3605	38.11
C21orf15	54094	240	0.0550202	0.772715	1.1475	40.881
C21ORF33	8209	267	0.00547745	0.733776	2.12698	40.634
MIR99AHG	388815	245	0.000100501	0.380106	3.57774	39.986
C21ORF62-AS1	54067	237	0.00651132	0.600377	1.96475	37.388
YBEY	54059	246	0.469308	0.976056	0.318017	37.898
MGC10954	56245	116	0.00766812	0.16246	1.32606	37.471
EVA1C	59271	92	0.00182072	0.694451	2.5814	38.991
LINC01547	84536	145	0.0282294	0.166496	0.770701	40.49
FAM207A	85395	228	0.0565043	0.972884	1.23598	40.198
LINC00515	282566	203	0.210641	0.856661	0.609265	40.379
MAP3K7CL	56911	203	0.0166392	0.111196	0.824958	40.534
LINC00310	114036	139	0.0505289	0.134299	0.424535	39.513
LINC00313	114038	238	0.0595419	0.879557	1.16944	39.352
TSPEAR-AS2	114043	252	0.107868	0.842427	0.892638	37.8
C21ORF91	54149	269	0.172332	0.385758	0.349948	37.359
RUNX1-IT1	80215	196	3.70713e-05	0.509211	4.13786	37.796
ANKRD30BP2	149992	167	0.0729333	0.833546	1.058	38.01
GUCD1	83606	118	0.00517724	0.824101	2.20188	38.687
RTCB	51493	238	0.723293	0.995215	0.138603	40.49
SMDT1	91689	225	0.194559	0.809279	0.619048	38.052
C22ORF34	348645	92	0.188924	0.738048	0.591797	37.97
LRRC75B	388886	188	0.0366477	0.379851	1.01557	37.33
C22ORF39	128977	115	0.159708	0.750182	0.671842	37.421
SYCE3	644186	228	0.0428398	0.830382	1.28743	37.804
ADORA2A-AS1	646023	257	0.753862	0.115108	-0.816184	40.586
LOC100130558	79640	253	0.222898	0.720567	0.509568	40.474
C21ORF25	25966	222	0.304674	0.356975	0.0688031	40.093
C2CD4C	126567	94	0.12386	0.937435	0.87901	37.614
C2CD4D	100191040	273	0.308318	0.493742	0.204501	37.733
C2ORF16	84226	256	0.0233724	0.393009	1.2257	37.407
C2ORF40	84417	120	0.00070273	0.394303	2.74904	39.197
C2ORF42	54980	112	0.309304	0.70932	0.360457	38.062
C2ORF47	79568	140	0.0676127	0.370654	0.73894	37.718
TEX37	200523	195	0.0408385	0.999146	1.38856	39.373
KIAA1211L	343990	94	0.00199692	0.950065	2.67739	40.23
CYP1B1-AS1	285154	123	0.00128267	0.909854	2.85086	39.327
CLHC1	130162	134	0.0470012	0.896005	1.2802	37.588
COA5	493753	217	0.218856	0.95901	0.641665	37.471
M1AP	130951	254	0.295964	0.948525	0.50581	37.852
C2ORF66	401027	174	0.137843	0.792231	0.759468	38.414
C2ORF69	205327	167	0.32752	0.993654	0.481998	40.618
PTRHD1	391356	269	0.17276	0.82618	0.679632	37.372
PRADC1	84279	120	0.000446882	0.198225	2.64697	37.89
C2ORF80	389073	256	0.00165468	0.959439	2.7633	37.861
RTP5	285093	273	0.105587	0.386277	0.563287	40.081
WDPCP	51057	101	0.10864	0.542506	0.698417	40.434
C2	717	115	0.00183363	0.181782	1.99624	39.986
C3AR1	719	182	0.336443	0.630884	0.273038	40.411
C3P1	388503	203	0.000317743	0.561329	3.24714	40.239
MAATS1	89876	115	0.125119	0.842012	0.827996	37.86
CCDC174	51244	155	0.575574	0.919591	0.203493	37.423
TCAIM	285343	114	0.11933	0.919672	0.886881	40.062
C3ORF36	80111	122	0.000169476	0.8101	3.67943	37.862
C3ORF38	285237	125	0.623164	0.982498	0.197729	37.786
LSMEM2	132228	266	0.102885	0.482018	0.670712	40.42
H1FX-AS1	339942	127	0.296578	0.875185	0.469961	40.242
SPTSSB	165679	206	0.0235128	0.895962	1.58099	39.225
C3ORF58	205428	93	0.0770702	0.911524	1.07288	37.236
MB21D2	151963	171	0.123421	0.774995	0.797908	37.42
IGF2BP2-AS1	646600	169	0.0207982	0.926575	1.64885	40.901
C3ORF70	285382	183	0.00160413	0.765314	2.6786	40.17
TOPAZ1	375337	211	0.0866433	0.565839	0.814958	37.781
C3	718	132	0.00160127	0.454309	2.45289	37.353
C4A	720	171	0.00531656	0.642565	2.08229	37.99
C4BPA	722	192	0.000139721	0.647758	3.66615	37.565
C4BPB	725	92	0.00146211	0.808032	2.74245	37.866
C4ORF19	55286	211	0.489978	0.917071	0.272226	40.15
C4ORF26	152816	208	0.0284144	0.839133	1.47029	37.438
C4ORF27	54969	274	0.0236673	0.690753	1.46517	37.498
C4ORF29	80167	276	0.0225378	0.4263	1.2768	38.022
NDNF	79625	274	0.114803	0.952528	0.918923	37.894
C4ORF32	132720	102	0.434401	0.922087	0.326881	38.26
C4ORF33	132321	173	0.280997	0.967932	0.537143	37.886
SMIM14	201895	208	0.000306882	0.143219	2.66903	38.284
C4ORF36	132989	113	0.0862879	0.410038	0.676875	40.309
STPG2	285555	209	0.36954	0.79754	0.334092	40.442
WWC2-AS2	152641	194	0.38027	0.909633	0.378774	40.787
C4ORF3	401152	93	0.00922355	0.815036	1.94628	39.579
TRAPPC11	60684	248	0.00102307	0.982888	2.9826	38.634
MGARP	84709	203	0.317665	0.85707	0.431046	39.098
LOC105374380	389197	262	0.180223	0.693724	0.585376	40.163
LINC01587	10141	127	0.0137927	0.599608	1.63822	39.824
C5AR1	728	201	0.134555	0.281503	0.320585	37.784
C5ORF15	56951	100	0.260869	0.979455	0.574562	37.32
DCANP1	140947	176	0.0374875	0.891151	1.37606	37.572
C5orf23	79614	168	0.011674	0.946204	1.90876	37.439
C5ORF24	134553	138	0.0821045	0.58716	0.85439	38.827
LINC01554	202299	115	2.05904e-05	0.989896	4.68193	40.524
NADK2	133686	204	0.00101136	0.669081	2.82057	38.434
SETD9	133383	232	0.147055	0.794166	0.73243	37.946
KIAA0825	285600	165	0.00446513	0.186835	1.62162	37.37
CREBRF	153222	125	0.075386	0.900373	1.07713	37.352
TRAPPC13	80006	103	0.101804	0.690071	0.831128	40.362
C5ORF45	51149	146	0.0954332	0.593277	0.793558	40.059
TEX43	389320	202	0.0816462	0.78563	0.983282	39.306
C5ORF49	134121	148	0.0557549	0.561926	1.0034	37.856
FAXDC2	10826	93	0.000102232	0.00404797	1.59765	37.707
IGIP	492311	92	0.000261988	0.596037	3.35699	37.283
EXOC3-AS1	116349	154	0.165461	0.92362	0.746797	37.676
C5ORF56	441108	93	0.0197221	0.994418	1.70262	38.692
C5ORF60	285679	251	0.287043	0.924285	0.507859	40.548
C5	727	222	0.00145198	0.993645	2.83527	40.518
ADTRP	84830	92	0.526085	0.930575	0.247695	37.577
MGC4614	64771	93	0.17469	0.936414	0.729199	37.509
DNPH1	10591	257	0.494179	0.902066	0.261354	37.509
C6orf114	85411	214	0.0159244	0.77851	1.6892	37.698
ABRACL	58527	161	0.461018	0.890112	0.285727	37.374
C6ORF120	387263	275	0.0534203	0.963659	1.25622	39.301
LOC154640	401288	217	0.0118518	0.822506	1.84135	40.087
LINC01558	26238	132	0.00937463	0.911388	1.98775	40.297
LOC654251	653483	273	0.270467	0.974472	0.556655	40.026
OARD1	221443	116	0.433321	0.975806	0.352554	37.372
C6ORF132	647024	112	0.219754	0.95186	0.636637	37.554
PTCHD4	442213	151	0.000830439	0.942215	3.05484	37.775
MLIP	90523	169	0.151571	0.927526	0.78671	39.784
PXDC1	221749	169	0.0044613	0.676823	2.18101	40.412
LINC00472	79940	99	0.0445456	0.981184	1.34295	37.951
C6ORF163	206412	140	0.0139565	0.0732136	0.719815	37.211
LINC00473	90632	265	0.0651659	0.527278	0.90802	40.678
C6ORF201	404220	122	1.58289e-05	0.809309	4.70866	38.127
C6ORF203	51250	226	0.0220478	0.263487	1.07739	38.046
LINC00574	80069	211	0.00127386	0.901798	2.84999	38.256
ARMT1	79624	160	0.0253724	0.888086	1.54409	38.589
LINC00271	100131814	150	0.17241	0.497286	0.460044	38.68
C6ORF226	441150	122	0.0246028	0.619164	1.40082	37.939
C6ORF25	80739	212	0.0488256	0.552263	1.0535	37.293
TMEM242	729515	193	0.0678817	0.810807	1.07716	38.002
C6orf41	100133205	96	0.0215351	0.151975	0.848624	38.829
LOC135662	57827	254	0.188885	0.924398	0.689662	40.579
AGPAT4-IT1	79992	261	0.0327316	0.825949	1.40199	38.358
C6ORF62	81688	127	0.15043	0.577441	0.584173	38.358
ERMARD	55780	271	0.000304368	0.965975	3.50157	37.327
GINM1	116254	219	0.0373724	0.966964	1.41286	37.769
ARMC12	221481	197	0.19378	0.819022	0.625987	37.355
C6ORF89	221477	93	0.0133045	0.738497	1.74435	37.375
CCDC170	80129	214	0.000755902	0.307287	2.60908	39.511
C6	729	97	0.00119052	0.802397	2.82865	39.987
SUGCT	79783	274	0.00104532	0.0895719	1.93292	40.564
MPLKIP	136647	259	0.474611	0.98676	0.317874	40.021
MALSU1	115416	248	0.0265026	0.898405	1.53018	37.24
MTURN	222166	150	0.104959	0.940678	0.952423	40.178
TMEM248	55069	95	0.0867033	0.661085	0.882222	39.782
FAM221A	340277	183	0.179103	0.285207	0.202056	37.675
NAT16	375607	131	0.144284	0.640547	0.647334	38.121
LSMEM1	286006	177	0.00851134	0.765686	1.95405	39.875
C7ORF55	154791	253	0.00416926	0.676464	2.21019	40.159
CPED1	79974	100	0.111682	0.267075	0.378651	39.611
CFAP69	79846	260	0.0105249	0.949084	1.95509	37.411
RBM48	84060	101	0.234508	0.561494	0.379187	37.318
C7	730	141	5.83091e-05	0.438922	3.87665	39.487
C8A	731	176	6.805e-05	0.966691	4.15246	39.615
C8B	732	214	1.83174e-05	0.167384	3.96085	37.792
C8G	733	92	0.000192605	0.628212	3.51344	37.894
FAM167A-AS1	83656	229	0.0581472	0.675187	1.0649	37.317
SMIM19	114926	145	0.187613	0.163108	-0.0607896	40.333
C8ORF46	254778	126	4.98422e-06	0.745791	5.17502	37.848
ERICH5	203111	241	0.625688	0.233902	-0.427324	37.24
C8ORF4	56892	114	0.189912	0.929142	0.689529	37.635
BAALC-AS2	157556	253	0.154836	0.489499	0.499881	39.599
C8ORF58	541565	103	0.0839589	0.698276	0.919961	40.062
LOC286073	642475	274	0.351593	0.730952	0.317849	40.092
NUGGC	389643	104	0.00510004	0.769209	2.17847	37.81
DKFZP779L1068	286144	276	0.398212	0.863346	0.33607	37.404
AARD	441376	131	0.0318418	0.31087	0.989581	37.284
C9orf102	375748	237	0.0646853	0.953317	1.16843	40.733
C9orf103	414328	266	0.0218909	0.541974	1.39372	40.165
DKFZP566D143	51490	115	0.274353	0.993989	0.559072	40.428
C9ORF116	138162	92	0.0448364	0.260015	0.763368	39.207
TMEM261	90871	252	0.00978608	0.669145	1.83491	37.376
FAM221B	392307	109	0.0554831	0.998055	1.25499	37.319
C9ORF129	445577	193	0.0423526	0.957136	1.35409	38.97
C9orf130	100128782	104	0.000459832	0.950541	3.31537	40.157
C9ORF131	138724	257	0.0414835	0.998157	1.38132	40.565
C9ORF142	286257	178	0.0171711	0.790865	1.6633	39.696
FAM205A	259308	109	0.0342241	0.35229	1.01257	38.974
DKFZp434J193	389715	251	0.06053	0.508507	0.924327	37.738
LURAP1L	286343	235	0.036021	0.0593878	0.217141	37.308
C9ORF152	401546	151	0.0481371	0.253689	0.721822	38.127
C9ORF163	158055	151	0.0144527	0.336048	1.36645	38.073
CYSRT1	375791	180	0.0374113	0.940498	1.40036	38.518
C9ORF173	441476	136	0.00148299	0.696279	2.67164	39.78
RPP25L	138716	189	0.14076	0.948555	0.828583	39.395
C9ORF24	84688	148	0.164409	0.442993	0.430471	39.1
C9orf3	84909	188	0.000367112	0.379542	3.01446	38.728
C9ORF41	138199	193	0.0389824	0.896249	1.36156	39.123
LINC00475	158314	211	0.0202445	0.989661	1.68918	40.343
PLGRKT	55848	276	0.133874	0.815565	0.784762	40.334
C9ORF50	375759	143	0.0152652	0.131701	0.935886	37.895
TMEM245	23731	135	0.00639392	0.429066	1.82676	38.211
C9ORF64	84267	257	0.310267	0.848392	0.436862	37.464
C9ORF66	157983	157	0.326254	0.750572	0.361836	38.254
LOC105375966	55064	94	0.0118646	0.998055	1.9249	39.032
C9ORF69	90120	230	0.155243	0.634475	0.611402	39.498
TMEM252	169693	272	0.120517	0.552346	0.661163	40.153
ALSFTD	203228	225	0.0176135	0.87112	1.69423	40.573
HSPC220	51759	129	0.0222113	0.729205	1.51628	40.264
INIP	58493	183	0.124312	0.24349	0.291969	38.032
CAAP1	79886	269	0.0520818	0.434937	0.921741	38.052
C9ORF84	158401	96	0.0357907	0.830437	1.36554	37.812
CCDC171	203238	101	0.0327966	0.894696	1.43585	40.31
NMRK1	54981	108	9.92982e-08	0.9466	6.97923	40.385
STKLD1	169436	167	0.00592222	0.784564	2.12214	40.446
CA14	23632	92	0.174362	0.886468	0.70621	38.001
CA2	760	192	0.0801192	0.889613	1.04546	37.247
CA3	761	121	0.23813	0.400168	0.225429	37.379
CA4	762	135	0.00462909	0.955706	2.31483	40.383
CA5A	763	235	0.00443357	0.813343	2.26352	40.422
CA8	767	208	0.00390033	0.636747	2.21287	40.622
CAB39	51719	203	0.290526	0.796788	0.438158	38.31
ADCK3	56997	211	0.102904	0.965346	0.972253	37.713
CAIN	23523	190	0.282703	0.761233	0.430187	38.178
CABLES2	81928	267	0.409169	0.973891	0.376608	37.413
CABP4	57010	213	0.220198	0.880053	0.601695	40.471
CACNA1B	774	125	0.18435	0.950052	0.712105	40.605
CACNA1C	775	130	0.00102214	0.692992	2.83122	38.581
CACNA1H	8912	240	0.0202141	0.925054	1.66051	37.534
CACNA1S	779	249	0.0324061	0.0403124	0.0948109	37.75
CACNA2D1	781	260	0.062477	0.634868	1.00696	40.534
CACNA2D2	9254	137	6.46275e-05	0.415897	3.80857	40.451
CACNB1	782	105	0.0483448	0.929138	1.28373	39.931
CACNB2	783	103	0.0131785	0.94402	1.85512	40.123
CACNG2	10369	261	0.14111	0.993902	0.847786	37.884
TSLC1	23705	106	0.000274548	0.778405	3.45259	40.272
CADM4	199731	100	0.217332	0.953351	0.642128	40.02
CADPS2	93664	214	0.385135	0.96066	0.396957	40.213
CALCB	797	109	0.0896253	0.969818	1.03426	37.322
CALCOCO1	57658	199	0.00113863	0.887978	2.89202	37.909
CALCOCO2	10241	110	0.0377099	0.985778	1.41732	37.647
CALCRL	10203	93	0.0125833	0.763056	1.78276	37.223
LOC55873	800	116	0.0482663	0.729959	1.17965	39.925
CALHM2	51063	113	0.00147946	0.514818	2.54155	40.528
CALML3	810	211	0.331198	0.677144	0.310594	40.43
CALML4	91860	228	0.426211	0.595426	0.145203	38.365
CALML6	163688	179	0.137725	0.828429	0.779241	37.509
CALN1	83698	141	0.151518	0.961082	0.802297	37.795
LOC105376417	57118	103	0.00744108	0.684255	1.96358	38.978
KIAA0968	815	163	0.00571419	0.647923	2.05457	40.746
CAMK2B	816	151	0.0631565	0.902785	1.15517	40.37
CAMK2D	817	249	0.277301	0.997373	0.555906	40.089
CAMK2N1	55450	218	0.00352971	0.888451	2.40089	40.426
CAMK2N2	94032	103	0.386649	0.955616	0.392967	39.857
CAMK4	814	138	0.0166221	0.419883	1.40244	37.635
CAMKK1	84254	201	0.019837	0.88145	1.64772	37.685
LOC121657	10645	206	0.0452044	0.504994	1.0481	37.674
CAMSAP1	157922	249	0.261807	0.823499	0.497682	37.621
CAMTA2	23125	134	0.000614847	0.561208	2.96036	40.431
CAP2	10486	224	0.412868	0.997795	0.38323	40.308
CAPN11	11131	248	0.00275936	0.64734	2.37032	37.287
CAPN12	147968	230	0.171412	0.447121	0.416383	37.599
CAPN13	92291	117	0.0159773	0.304602	1.28023	37.296
MGC10767	825	112	0.00466275	0.290498	1.7945	40.033
VRNI	726	182	0.293624	0.260151	-0.0525662	40.296
CAPN7	23473	149	0.204401	0.431334	0.324331	40.223
CAPS2	84698	227	0.00324778	0.999054	2.488	37.408
CAPS	828	99	0.0618468	0.631049	1.00875	37.976
CAPZA2	830	147	0.236439	0.411157	0.240288	37.416
CAPZA3	93661	100	0.0563947	0.789521	1.14613	38.319
LOC102723892	84433	98	0.323552	0.640951	0.296881	40.179
LOC100421557	114769	120	0.140526	0.932669	0.821972	40.229
CARD17	440068	224	0.0231503	0.980241	1.62678	40.156
CARHSP1	23589	252	0.0310456	0.964076	1.49211	37.773
LOC51254	55739	215	0.00928007	0.951154	2.0107	37.257
CARNS1	57571	95	0.0114289	0.4712	1.6152	37.36
CASC2	255082	114	0.0139122	0.225748	1.21023	40.145
CASC4	113201	122	0.0175126	0.0224083	0.107058	40.114
FGS4	8573	107	0.72019	0.96405	0.126653	38.943
CASP12	120329	222	2.00647e-05	0.409607	4.30993	38.658
CASP1	834	213	0.401131	0.827626	0.314548	38.596
CASP5	838	92	0.235316	0.435712	0.267548	39.129
CASP6	839	177	0.443085	0.820172	0.267418	39.636
CASP7	840	143	0.124021	0.353144	0.454456	38.736
CASP9	842	137	0.00602253	0.957364	2.2013	40.924
CASQ1	844	250	0.00466437	0.590885	2.10271	40.31
CASQ2	845	113	2.26476e-05	0.437447	4.2859	40.558
FIH	846	92	0.110647	0.853418	0.887224	39.904
CASS4	57091	222	0.00285056	0.311892	2.03907	40.58
LOC389311	831	187	0.0713517	0.965661	1.13142	40.112
SRG	54897	214	0.0338238	0.192299	0.754754	39.992
CATSPER2P1	440278	210	0.127209	0.963226	0.87921	38.682
CATSPER2	117155	247	0.523902	0.948931	0.257984	38.213
CATSPER3	347732	143	0.0564927	0.293531	0.715661	37.855
CATSPERG	57828	98	0.053095	0.937455	1.2469	37.421
CAT	847	190	0.00333544	0.154929	1.66698	37.318
DKFZp564C246	10367	204	0.0236731	0.966339	1.61087	40.454
CBFA2T3	863	105	5.6333e-05	0.169182	3.47759	40.878
CBLC	23624	237	0.0733949	0.0573716	-0.106969	41.144
CBLN1	869	163	0.000393996	0.978965	3.39528	37.536
LOC125688	147381	197	0.0264592	0.97204	1.56511	37.505
LOC651052	643866	209	0.06713	0.126167	0.27403	37.86
CBLN4	140689	159	0.0212941	0.563962	1.42299	37.352
CBL	867	94	0.185086	0.998959	0.732175	37.869
CBR1	873	136	0.0150044	0.941822	1.79775	37.838
CBR3	874	228	0.167091	0.967598	0.762741	37.82
CBR4	84869	230	0.00213751	0.132969	1.79384	37.404
CBS	875	134	0.046402	0.942063	1.30754	40.278
LOC100653334	150472	128	0.234345	0.808238	0.537684	40.186
CBX6	23466	93	0.499185	0.388924	-0.108396	38.418
CBX7	23492	106	4.65691e-05	0.891025	4.28179	38.274
MRT3	54862	207	0.0330582	0.270992	0.913677	37.403
CC2D2B	387707	94	0.0160947	0.383842	1.37747	40.332
CCBE1	147372	217	0.00263708	0.697731	2.42256	39.814
CCBL1	883	92	0.0574583	0.585417	1.00811	40.418
CCBL2	56267	222	0.0467103	0.790758	1.22863	40.603
ACKR2	1238	115	0.00846233	0.612129	1.85935	40.198
CCDC101	112869	274	0.26472	0.946091	0.553145	39.965
CCDC102A	92922	273	0.316149	0.594615	0.274343	37.431
CCDC106	29903	92	0.102571	0.748502	0.86317	37.271
CCDC107	203260	109	0.0951558	0.926769	0.988536	37.9
CCDC109B	55013	95	0.0748406	0.908607	1.08424	40.613
PRIMPOL	201973	207	0.00860727	0.765553	1.94911	40.066
CCDC115	84317	107	0.274928	0.592581	0.333529	40.749
CCDC116	164592	100	0.00294288	0.723636	2.39075	40.653
CCDC117	150275	181	0.235538	0.993915	0.625288	39.907
CCDC121	79635	179	0.38769	0.758723	0.291598	39.812
CCDC126	90693	221	0.392094	0.974234	0.395273	37.635
CCDC130	81576	92	0.389245	0.976013	0.399233	38.659
CCDC134	79879	145	0.00645845	0.0584631	0.956754	40.461
DRC7	84229	182	0.0528792	0.75219	1.15304	39.951
CCDC13	152206	147	0.0591984	0.83367	1.14868	40.063
CCDC144A	9720	276	0.00129311	0.618123	2.67944	37.491
CCDC144B	284047	259	0.00263089	0.77025	2.46653	37.46
LOC256207	348254	147	0.0958968	0.745777	0.890805	38.054
CCDC146	57639	202	0.00282311	0.508043	2.25517	37.743
CFAP58	159686	272	0.134852	0.979068	0.860955	37.777
CCDC152	100129792	154	0.00204941	0.123931	1.78155	40.122
CCDC153	283152	178	0.0568855	0.837649	1.16806	40.354
CCDC158	339965	242	0.000754348	0.80201	3.02661	37.988
CCDC159	126075	241	0.313247	0.57082	0.260612	37.107
CCDC17	149483	92	0.145606	0.760073	0.717675	37.799
CCDC25	55246	146	0.0269509	0.685683	1.40555	40.163
CCDC28A	25901	276	0.0126169	0.588567	1.66884	40.084
CCDC39	339829	126	0.706728	0.960552	0.133269	37.722
LOC644822	83643	94	0.00397365	0.789918	2.29839	37.482
CCDC42	146849	119	4.67774e-05	0.48807	4.01845	39.407
CCDC47	57003	130	0.0446983	0.529374	1.07347	40.284
C3orf73	79825	142	2.0481e-07	0.545556	6.42549	39.239
CCDC53	51019	113	0.196729	0.884235	0.652698	38.193
CCDC54	84692	137	0.234975	0.755958	0.507476	38.14
COA3	28958	271	0.113317	0.890776	0.895472	37.321
FLJ23754	284001	130	0.0048913	0.972744	2.29857	38.085
CCDC67	159989	144	0.108116	0.991782	0.962525	38.081
CCDC68	80323	231	0.426101	0.96539	0.35519	37.691
CCDC69	26112	167	0.00350271	0.153007	1.64031	37.793
CCDC73	493860	252	0.474562	0.704273	0.171448	39.853
CCDC7	221016	101	0.222303	0.810761	0.561948	38.222
CCDC80	151887	170	0.410956	0.847718	0.314456	37.544
HSPC048	79780	274	0.297909	0.584906	0.293002	37.217
CCDC85A	114800	116	0.000194465	0.385054	3.29668	39.169
DKFZp434G0920	283234	196	0.551364	0.981456	0.250433	40.166
CCDC89	220388	117	0.0652903	0.422912	0.811401	37.893
LOC100506556	63933	170	0.0654133	0.623146	0.978924	37.389
CCDC94	55702	105	0.344715	0.418694	0.0844367	39.161
CCL11	6356	177	0.122209	0.841986	0.8382	37.286
CCL13	6357	147	0.124253	0.87638	0.848386	37.833
CCL14	6358	158	9.80502e-07	0.0835662	4.93058	37.793
CCL15	6359	93	0.236615	0.94653	0.602092	37.954
CCL16	6360	269	0.0790299	0.731978	0.966707	38.466
CCL17	6361	188	0.312293	0.945405	0.481056	40.308
CCL18	6362	155	0.0609447	0.901274	1.16992	40.503
CCL19	6363	239	0.153414	0.316295	0.314227	40.412
CCL21	6366	215	0.175962	0.38971	0.345322	40.716
CCL22	6367	255	0.135269	0.359797	0.424858	40.516
CCL23	6368	108	0.00117481	0.606864	2.71312	37.931
CCL25	6370	241	0.361788	0.419719	0.0645047	38.431
CCL2	6347	208	0.0682403	0.781113	1.05867	39.096
CCL3L3	414062	107	0.100446	0.284822	0.452641	41.063
CCL3	6348	178	0.117538	0.377313	0.506525	41.662
LAG1	6351	265	0.130783	0.988117	0.878259	39.746
TCP228	6352	108	0.0927051	0.484602	0.718282	39.896
CCL7	6354	117	0.0232808	0.88857	1.58169	39.636
LOC96488	6355	101	0.0041603	0.846444	2.30847	38.96
CCM2	83605	108	0.0902963	0.685595	0.880398	38.67
CCNA1	8900	163	0.00226947	0.424707	2.27217	37.28
CCNB1IP1	57820	115	0.106375	0.448411	0.624837	37.481
CCNC	892	269	0.102337	0.891291	0.939985	39.429
LOC88572	595	236	0.0791044	0.385235	0.687525	39.774
CCND2	894	98	0.0296019	0.872994	1.46969	40.21
CCNDBP1	23582	219	0.0825496	0.474149	0.7592	38.646
CCNG1	900	234	0.375702	0.867102	0.363227	37.428
CCNH	902	250	0.126011	0.732159	0.764196	37.27
CCNI	10983	228	0.338922	0.964449	0.45418	39.816
CCNL1	57018	273	0.244165	0.778805	0.503745	41.233
LOC643556	81669	276	0.0943806	0.509822	0.732536	40.949
HIVE1	904	164	0.138292	0.715918	0.714065	39.872
CCNT2	905	260	0.111772	0.691141	0.791235	37.694
KIAA1254	9236	127	0.000625009	0.030522	1.68873	37.88
CCR1	1230	92	0.100394	0.525155	0.718579	37.617
LOC90262	729230	104	0.218014	0.405034	0.269006	37.391
LOC727797	1234	102	0.303992	0.892072	0.467537	40.815
CCR7	1236	214	0.0562209	0.181059	0.507922	40.624
LOC727811	9034	273	0.204757	0.841842	0.613992	39.191
CCRN4L	25819	222	0.00489988	0.567674	2.06391	37.645
CCS	9973	216	0.00953234	0.951406	1.99917	37.32
CCT6B	10693	165	0.00282764	0.163781	1.76284	39.168
CD101	9398	96	0.294053	0.9376	0.503591	40.815
CD14	929	116	0.170398	0.369217	0.335818	40.658
LOC101060629	11126	216	0.0577598	0.921942	1.20308	38.787
CD163B	283316	98	0.0564357	0.255779	0.656311	38.662
CD163	9332	160	0.0168792	0.182076	1.0329	37.933
CD180	4064	250	0.571531	0.982748	0.235402	37.739
CD1C	911	101	0.293557	0.595379	0.307101	39.552
CD1D	912	98	0.00510709	0.276294	1.7332	39.307
CD200R1	131450	274	0.176871	0.418187	0.373713	40.583
LOC131511	4345	224	0.509235	0.957701	0.274312	40.977
CD209	30835	92	0.803801	0.714928	-0.050886	38.516
CD226	10666	112	0.686999	0.693087	0.00383136	38.828
FLJ22814	933	112	0.202425	0.95078	0.671817	38.787
CD244	51744	115	0.000254613	0.758286	3.47395	37.775
CD247	919	101	0.208752	0.976464	0.670025	37.653
CD248	57124	276	0.2294	0.837633	0.56246	38.029
CD274	29126	184	0.0217658	0.525894	1.38312	38.152
CD27	939	259	0.159012	0.290747	0.262087	39.442
CD28	940	121	0.0110074	0.279051	1.404	39.635
CD2	914	138	0.111789	0.303537	0.433812	40.698
CD300A	11314	206	0.440965	0.974008	0.344159	40.064
LOC105371892	10871	249	0.628625	0.997401	0.200478	40.102
CD300E	342510	153	0.000673836	0.0873745	2.11283	38.764
CD300LB	124599	147	0.432082	0.998665	0.363854	38.388
CD300LF	146722	268	0.18697	0.919104	0.691592	38.278
CD300LG	146894	134	1.81944e-06	0.937936	5.71223	38.183
CD302	9936	228	0.0211682	0.0131436	-0.206969	37.989
LOC116196	945	180	0.0976833	0.969011	0.996509	38.56
LOC199828	947	202	0.000329819	0.763157	3.36434	38.514
CD36	948	130	0.000493556	0.440115	2.95023	38.749
CD37	951	112	0.227055	0.900509	0.598357	39.049
CD38	952	190	0.432443	0.972735	0.352065	40.266
CD3E	916	117	0.368252	0.850423	0.363489	40.051
CD3G	917	93	0.333081	0.862364	0.413141	39.761
CD40LG	959	110	0.101603	0.57466	0.752505	39.109
CD40	958	276	0.0489444	0.631671	1.11079	38.593
CD44	960	110	0.577039	0.945022	0.214237	38.491
MIC10	4179	119	0.285634	0.943736	0.519041	37.868
LOC105374030	961	170	0.42112	0.758658	0.25564	37.819
CD48	962	124	0.010527	0.387853	1.56636	37.877
CD4	920	159	0.00509227	0.18512	1.56054	37.319
CD53	963	99	0.028805	0.151103	0.719806	39.025
CD55	1604	186	0.0385517	0.359966	0.970218	38.462
MIC11	966	112	0.0422854	0.926892	1.34084	39.749
LOC115919	922	144	1.61914e-06	0.738729	5.6592	40.437
CD5	921	275	0.585412	0.293768	-0.299457	40.476
CD68	968	261	0.103429	0.975327	0.974507	40.187
CD69	969	104	0.018172	0.923088	1.70584	40.056
CD6	923	230	0.282189	0.569322	0.304817	40.198
CD72	971	238	0.0800871	0.691173	0.936025	39.42
CD74	972	244	0.107894	0.974716	0.955883	39.142
CD79A	973	172	0.212723	0.714532	0.526207	37.428
CD79B	974	111	0.027456	0.728724	1.42393	37.27
CD80	941	201	0.353514	0.324434	-0.0372794	37.936
CD81	975	247	0.0113536	0.726145	1.80589	37.875
CD82	3732	121	0.0276338	0.775816	1.44832	37.987
CD84	8832	101	0.329819	0.807974	0.389122	39.277
CD86	942	220	0.321285	0.828043	0.411163	40.114
CD8A	925	132	0.216437	0.272637	0.100254	40.525
LOC100509003	926	147	0.0952597	0.978372	1.01159	40.467
MXRA4~withdrawn	22918	274	0.334259	0.991509	0.472214	40.091
CD96	10225	275	0.154754	0.243518	0.196889	40.079
CD99L2	83692	100	0.194731	0.966952	0.69597	39.794
CDADC1	81602	168	0.000278293	0.167221	2.77879	37.579
CDA	978	276	0.536381	0.946344	0.246576	37.269
CDC14B	8555	248	2.55993e-05	0.798805	4.49421	38.167
CDC14C	168448	222	0.00080306	0.258553	2.5078	39.242
CDC37L1	55664	147	3.72725e-05	0.904032	4.38479	37.24
CDC40	51362	272	0.183958	0.964778	0.719708	37.203
FLJ23347	8476	218	0.113457	0.729432	0.808153	38.002
KAPPA-200	55561	157	0.0535446	0.0893637	0.222446	39.197
CDC42EP3	10602	254	0.0139013	0.755844	1.73538	39.961
CDC5L	988	275	0.414063	0.880406	0.327616	37.837
CDCP2	200008	141	0.00132166	0.0916228	1.84088	40.122
CDH12	1010	243	0.311086	0.974294	0.49581	38.085
CDH13	1012	127	0.0269016	0.558935	1.31758	38.038
CDH19	28513	95	0.148435	0.956067	0.808952	37.745
CDH1	999	92	0.0678424	0.190169	0.447638	38.424
CDH20	28316	118	0.370993	0.973853	0.419128	40.382
DFNB12	64072	103	0.000372862	0.512235	3.13792	39.848
CDH2	1000	222	0.0521953	0.457249	0.942521	40.272
LOC391260	1002	220	0.0150143	0.918288	1.78647	39.337
CDH5	1003	249	0.00227502	0.939802	2.61605	37.263
CDH6	1004	125	0.0622191	0.716054	1.06102	37.546
CDH8	1006	227	0.114018	0.710599	0.794649	37.898
CDHR1	92211	233	0.00281465	0.719049	2.40733	37.534
CDHR3	222256	105	0.0767148	0.997877	1.1142	39.277
CDHR5	53841	100	0.0723637	0.96298	1.1241	40.295
CDIPT	10423	119	0.150278	0.825573	0.739861	39.617
CDK10	8558	122	0.0826219	0.871447	1.02315	38.957
CDK3	1018	167	0.109493	0.644512	0.769845	39.262
CDK5RAP2	55755	92	0.0684562	0.0648796	-0.0233044	37.287
CDK5RAP3	80279	149	0.0518904	0.790947	1.18306	37.539
CDK9	1025	179	0.00471622	0.208631	1.64578	40.422
CDKL3	51265	128	0.0348656	0.909465	1.41639	40.421
CDKL5	6792	92	0.416716	0.96414	0.3643	39.034
CDKN1A	1026	95	0.000508923	0.935378	3.26433	38.585
CDKN1B	1027	187	0.125087	0.669712	0.728677	37.847
CDKN2AIP	55602	124	0.0945468	0.674211	0.853149	37.332
ARMETL1	441549	205	0.0118044	0.848443	1.85658	39.997
LOC105379131	1036	183	0.000478975	0.807517	3.22684	39.613
CDR2L	30850	93	0.0474063	0.921394	1.28861	37.514
CDR2	1039	113	0.391261	0.926925	0.374578	38.215
CDRT15P1	94158	99	0.00287893	0.461179	2.20464	37.419
LOC149832	8760	230	0.359943	0.725128	0.304181	40.783
CDV3	55573	232	0.024957	0.517913	1.31706	40.377
CDX1	1044	93	0.00441675	0.264925	1.77802	40.864
CDYL2	124359	200	0.00751869	0.448621	1.77574	37.908
CEACAM16	388551	227	0.0783412	0.69074	0.945324	37.898
CEACAM19	56971	138	0.0582262	0.984696	1.22818	40.057
CEACAM1	634	100	0.391192	0.894615	0.359246	39.894
AC006129.2	90273	160	0.0626467	0.812069	1.1127	40.704
CEACAM3	1084	166	0.0344174	0.873837	1.40465	40.046
CEACAM4	1089	243	0.134707	0.999221	0.870272	40.724
CEACAM6	4680	104	0.106318	0.213871	0.303545	37.475
CEBPB	1051	93	0.00956866	0.998057	2.0183	38.46
CEBPD	1052	111	0.00150885	0.725301	2.68187	37.38
CEBPE	1053	94	0.0797473	0.995669	1.0964	38.158
CECR1	51816	97	0.0122668	0.275404	1.35124	39.976
CECR2	27443	262	0.0031985	0.769266	2.38113	40.016
CELA3B	23436	274	0.357605	0.818038	0.35937	37.519
CELF1	10658	271	0.118154	0.99613	0.925867	37.593
CELF2	10659	111	0.112514	0.792923	0.848026	38.412
CELF6	60677	95	0.0112927	0.92918	1.9153	39.999
CELSR2	1952	218	0.530552	0.725922	0.136162	39.312
CELSR3	1951	197	0.00400991	0.116804	1.46432	39.55
CEL	1056	96	0.257168	0.599211	0.367363	37.98
CEND1	51286	256	0.225729	0.476873	0.324815	37.731
CENPBD1	92806	155	0.0525702	0.982688	1.27168	37.636
CENPC	1060	212	0.00586877	0.990505	2.22731	38.015
CENPV	201161	187	0.548822	0.966634	0.245831	38.261
CEP120	153241	228	0.0127059	0.51707	1.60955	40.482
CEP192	55125	238	0.144914	0.98686	0.833146	38.295
CEP350	9857	107	0.427619	0.92703	0.336037	38.863
CEP70	80321	274	0.0968704	0.834673	0.935325	40.795
CEP97	79598	246	0.047288	0.72312	1.18446	38.402
CEPT1	10390	250	0.00566819	0.511078	1.95504	37.682
CES2	1066	103	0.0537708	0.532701	0.995937	37.914
CES2	8824	162	0.134041	0.974766	0.861663	38.072
FLJ21736	23491	106	0.00965319	0.280127	1.46268	40.075
CES1P1	51716	205	0.0190171	0.639731	1.52685	40.161
CES5A	221223	118	0.000507704	0.458782	2.956	40.29
CES4A	283848	233	0.0235087	0.699318	1.47345	39.685
CETP	1071	128	0.0113328	0.338338	1.47501	37.781
CFB	629	104	0.000122497	0.474094	3.58774	37.451
CFHR1	3078	128	0.00249551	0.194313	1.89134	39.024
FHR2	3080	202	0.00108547	0.994981	2.9622	40.309
CFHR3	10878	177	0.000361427	0.0607651	2.22563	40.38
CFHR4	10877	172	4.47352e-07	0.106186	5.37542	40.484
CFHR5	81494	121	0.0147971	0.912487	1.79005	39.598
LOC115149	3075	106	0.00012628	0.349892	3.4426	39.062
CFI	3426	162	0.000279268	0.661943	3.3748	37.746
CFL2	1073	246	0.00359959	0.355004	1.99398	37.29
CFLAR	8837	259	0.0762903	0.384037	0.701904	37.655
CFP	5199	98	0.00190314	0.630366	2.52012	37.796
N4BP2L2-IT2	116828	121	0.112351	0.999026	0.948999	38.922
LOC105376902	94027	127	0.0550239	0.493659	0.952875	40.142
CGGBP1	8545	168	0.151936	0.791927	0.717025	37.737
CGNL1	84952	92	0.000123558	0.140813	3.05677	37.402
CGN	57530	265	0.385237	0.430097	0.0478384	37.757
CH25H	9023	102	0.0124655	0.908948	1.86283	37.564
CHAC1	79094	233	0.312594	0.779469	0.396819	37.725
CHADL	150356	259	0.00929115	0.651427	1.8458	40.316
CHAD	1101	92	5.64633e-05	0.568131	4.00268	39.99
CHCHD5	84269	197	0.112189	0.50004	0.649054	37.461
CHD1	1105	136	0.142972	0.582101	0.609746	40.345
LOC283680	1106	105	0.0566506	0.995549	1.24486	40.329
LOC146249	80205	272	0.00263	0.817994	2.49279	37.491
CHDH	55349	170	0.0632647	0.153805	0.385808	37.847
GP39	1116	130	0.222168	0.993307	0.650403	37.797
CHIC1	53344	96	0.168072	0.818514	0.687532	37.792
CHIC2	26511	222	0.129012	0.399877	0.491297	37.6
CHIT1	1118	113	0.415938	0.460907	0.0445848	37.671
CHKB	1120	270	0.160757	0.966361	0.77897	40.173
CHMP2A	27243	212	0.0648804	0.359282	0.743322	40.469
CHMP5	51510	92	0.0718908	0.677981	0.974544	37.684
CHMP6	79643	266	0.412696	0.867671	0.322725	37.283
CHM	1121	185	0.277982	0.882057	0.50148	37.808
DURS2	1123	145	0.018269	0.946823	1.71455	39.873
LOC644086	1124	262	0.112036	0.524316	0.670237	40.494
CHPF	79586	240	0.0985432	0.97878	0.997058	38.274
CHPT1	56994	132	0.0393036	0.437224	1.04627	37.371
CHP1	11261	200	0.000332496	0.0893135	2.42913	38.114
CHRDL2	25884	260	0.156561	0.574882	0.564895	38.2
LOC96177	8646	208	0.00565454	0.843354	2.17361	38.039
CHRM2	1129	218	0.00103342	0.742917	2.85666	40.338
CHRM5	1133	242	0.0317858	0.451428	1.15235	40.196
CHRNA4	1137	222	0.180853	0.685213	0.578499	37.597
CHRNB1	1140	124	0.287717	0.70625	0.389993	40.075
CHRNB4	1143	179	0.0106177	0.948603	1.95105	40.477
CHRNE	1145	109	0.00119916	0.272106	2.35586	37.87
CHRNG	1146	106	0.0570045	0.765919	1.12827	37.517
CHST15	51363	224	0.108997	0.870332	0.90227	39.189
CHST2	9435	132	0.125504	0.294958	0.371104	40.284
CHST3	9469	94	0.0340207	0.744825	1.34031	39.97
LOC116365	23563	116	0.168683	0.375027	0.34699	39.553
CHST7	56548	138	0.00702145	0.184052	1.41851	38.164
CHST8	64377	235	0.133996	0.7791	0.764502	37.865
CHSY1	22856	128	0.146524	0.478166	0.513671	38.267
CHSY3	337876	123	0.160866	0.779424	0.685309	38.301
CHTF8	54921	213	0.0224221	0.529902	1.37352	38.688
CHURC1	91612	120	0.0199519	0.948754	1.67717	40.329
CIB1	10519	174	0.257966	0.871989	0.528948	38.752
CIDEB	27141	125	0.000167465	0.536417	3.50558	38.237
CIITA	4261	108	0.00467472	0.573015	2.08841	40.907
CILP	8483	93	0.294991	0.604985	0.311935	41.089
CIR1	9541	104	0.213406	0.775208	0.560211	39.832
CIRBP	1153	236	0.00248707	0.840504	2.52885	37.524
WFS2	493856	228	0.0488432	0.53185	1.03698	37.599
CISD3	284106	128	0.175324	0.656793	0.573586	37.377
G18	1154	274	0.0692177	0.0857252	0.0928913	37.881
CITED1	4435	93	0.0685412	0.64293	0.972212	39.533
LOC154106	10370	109	0.12747	0.752595	0.771153	39.351
CITED4	163732	228	0.0745055	0.881106	1.07284	40.276
CKB	1152	128	0.101419	0.737618	0.861711	37.446
CKMT2	1160	122	3.65039e-05	0.931802	4.40698	40.19
CLASP1	23332	133	0.0432773	0.91777	1.32647	39.452
CLCA2	9635	186	0.121648	0.108688	-0.048923	37.577
CLCC1	23155	114	0.169019	0.587416	0.54101	37.685
CLCN1	1180	201	0.264131	0.910192	0.537314	39.363
LOC133073	1182	140	0.0860267	0.708269	0.915565	40.637
CLCNKA	1187	265	0.26864	0.410957	0.184626	37.473
LOC115383	9069	245	0.420313	0.882618	0.3222	39.551
CLDN14	23562	235	0.00334938	0.224145	1.82557	39.633
CLDN15	24146	259	0.182006	0.672587	0.567663	40.514
CLDN16	10686	135	0.347849	0.359436	0.0142302	40.717
ILVASC	9076	236	0.173901	0.265924	0.184456	37.251
CLDN23	137075	275	0.0846096	0.783392	0.96656	37.8
CLDN2	9075	230	0.0113282	0.385	1.5313	37.788
CLDN3	1365	259	0.0923363	0.279353	0.480781	37.806
CLDN5	7122	113	0.00905139	0.550322	1.7839	39.72
LOC100134406	9080	181	0.202263	0.35209	0.240738	37.362
CLEC10A	10462	97	0.0912243	0.454714	0.697628	38.015
CLEC12A	160364	178	0.0201603	0.721176	1.55354	40.323
CLEC12B	387837	256	0.000235171	0.220548	2.97212	39.971
CLEC14A	161198	133	0.000277655	0.847405	3.48459	40.323
CLEC16A	23274	105	2.72655e-06	0.487322	5.2522	39.309
CLEC1A	51267	270	0.00833341	0.951151	2.05743	37.342
CLEC1B	51266	177	0.000600272	0.74305	3.09267	37.352
CLEC2B	9976	113	0.00194757	0.728759	2.57309	38.456
CLEC3B	7123	93	4.88909e-08	0.0962402	6.29413	37.532
CLEC4A	50856	269	0.455391	0.887818	0.289939	37.826
CLEC4C	170482	131	0.136582	0.7825	0.75809	37.807
CLEC-6	338339	150	0.0239148	0.909945	1.58035	37.736
CLEC4E	26253	100	0.0203907	0.629678	1.48969	37.382
CLEC4F	165530	106	0.0154673	0.335342	1.33607	37.461
CLEC4G	339390	276	0.00329819	0.941638	2.45561	40.067
CLEC4M	10332	273	0.0218099	0.597929	1.438	40.201
CLEC7A	64581	186	0.976522	0.511924	-0.280477	38.638
CLEC9A	283420	137	0.00430275	0.655008	2.1825	37.582
CLIC2	1193	240	0.0154059	0.91023	1.77147	37.548
CLIC4	25932	137	0.451864	0.771262	0.232194	39.011
CLIC5	53405	203	0.0482952	0.907333	1.27386	39.324
LOC100131045	9685	240	0.153315	0.38655	0.401622	40.136
CLIP1	6249	186	0.374424	0.560206	0.174983	38.339
CLK1	1195	124	0.026401	0.776948	1.46877	37.978
LOC102723772	1198	92	0.0256055	0.204597	0.902567	38.38
CLK4	57396	186	0.00724817	0.31237	1.63444	39.536
CLLU1OS	574016	256	0.131951	0.973393	0.867875	38.723
CLLU1	574028	130	0.023202	0.748455	1.50864	38.438
KIAA0500	79789	116	0.00276183	0.983384	2.55153	37.21
CLN5	1203	186	0.0889172	0.843835	0.977272	37.531
LOC101927714	2055	215	0.0752628	0.798759	1.02584	37.717
CLOCK	9575	205	0.286768	0.787389	0.438658	39.526
CLPB	81570	180	0.0493355	0.558531	1.05389	39.05
CLPP	8192	126	0.107325	0.322906	0.478376	38.369
CLPX	10845	140	0.00209202	0.22528	2.03216	37.634
CLRN1-AS1	116933	221	0.00284887	0.770331	2.43201	37.12
CLRN3	119467	130	0.0914061	0.854462	0.970717	39.142
CLSTN2	64084	158	0.128437	0.988165	0.886139	37.811
CLTCL1	8218	172	0.00436373	0.0329473	0.877961	37.628
CLUAP1	23059	149	0.161524	0.175619	0.0363328	39.668
CLU	1191	156	0.00205311	0.765981	2.57181	38.902
CLVS1	157807	176	0.0875453	0.40497	0.66519	37.057
CLB	171425	94	0.00642395	0.374758	1.76595	37.302
CMA1	1215	276	0.0146093	0.921788	1.8	37.635
CMAHP	8418	225	0.0111811	0.878854	1.89543	37.139
CMAS	55907	100	0.293649	0.982618	0.524556	37.596
CMBL	134147	156	0.0196742	0.407413	1.31614	37.919
CMKLR1	1240	268	0.0718565	0.711834	0.995913	38.283
CMPK1	51727	223	0.129724	0.755316	0.765108	37.146
CMPK2	129607	142	0.178815	0.831274	0.667341	37.174
CMTM2	146225	114	0.00328791	0.717386	2.33883	37.828
PRO2219	54918	133	0.133409	0.432123	0.510421	39.871
CMTM8	152189	92	0.297685	0.847986	0.454632	37.746
C5orf10	202333	245	0.0787604	0.807602	1.01089	37.499
CNDP1	84735	100	0.000194639	0.670721	3.53731	36.881
CNDP2	55748	265	0.113461	0.950283	0.923007	37.194
CNGA1	1259	136	0.0749333	0.26955	0.555964	39.814
CNGA4	1262	92	0.287711	0.88944	0.49016	37.682
CNIH1	10175	237	0.0722878	0.98577	1.13471	38.027
CNKSR1	10256	213	0.121419	0.718764	0.772301	39.011
CNKSR2	22866	184	0.0629015	0.841044	1.12616	38.301
CNKSR3	154043	217	0.215319	0.987059	0.66126	37.622
CNN1	1264	129	0.00570303	0.439984	1.88733	37.42
CNNM1	26507	274	0.37568	0.998623	0.424583	37.776
CNNM2	54805	168	0.19814	0.499705	0.401741	38.596
FLJ20018	26505	238	0.0199061	0.180404	0.957258	39.707
LOC51579	23019	111	0.212684	0.744444	0.544096	37.907
CLONE243	4850	123	0.189327	0.67767	0.553806	37.448
FLJ25459	246175	252	0.000320434	0.93251	3.46392	38.145
CNOT8	9337	93	0.0305077	0.0074242	-0.61376	39.295
CNR2	1269	108	0.00660087	0.952909	2.15945	37.525
LOC116144	25927	199	0.0126177	0.951592	1.87747	38.488
LOC100134211	163882	144	0.0222861	0.220608	0.995587	37.625
CNTD2	79935	125	0.0581164	0.525543	0.95631	37.791
CNTFR	1271	133	0.185348	0.795034	0.632398	37.729
C9orf101	54875	119	0.464663	0.830416	0.252158	37.144
CNTN3	5067	175	0.037589	0.228124	0.783111	38.473
CNTN4	152330	132	0.0818586	0.809722	0.995272	37.55
CNTNAP2	26047	105	0.379836	0.965141	0.404995	37.682
CNTNAP3	79937	94	0.837339	0.234117	-0.553468	37.883
COBLL1	22837	92	0.00898158	0.690121	1.88557	36.872
COBL	23242	150	0.684898	0.690892	0.00378476	37.675
COG3	83548	235	0.000503172	0.84658	3.22595	38.351
LOC197425	91949	125	0.187171	0.838956	0.651501	37.309
COG8	84342	164	0.0111619	0.996016	1.95053	37.399
DFNA13	1302	92	0.00269869	0.718253	2.42512	38.327
COL12A1L	1303	95	0.00185591	0.601802	2.5109	38.609
COL13A1	1305	110	0.0980219	0.332747	0.530791	37.265
COL14A1	7373	178	0.0991849	0.962586	0.986994	37.369
COL15A1	1306	116	0.000138889	0.742117	3.7278	37.489
COL18A1_2	80781	179	0.00400371	0.228055	1.75558	37.585
COL19A1	1310	127	0.0431961	0.817196	1.27688	38.135
OI4	1277	100	0.239219	0.913488	0.581908	38.32
COL1A2	1278	217	0.405859	0.77443	0.280607	37.444
COL20A1	57642	230	0.0893719	0.905687	1.00578	37.077
COL23A1	91522	177	0.00898646	0.745344	1.91877	37.125
COL25A1	84570	132	1.9672e-05	0.308302	4.19513	37.591
COL6A5	256076	179	0.00585096	0.985169	2.22628	38.595
COL4A1	1282	255	0.29152	0.9974	0.5342	36.925
COL4A2	1284	199	0.174955	0.983368	0.749789	37.239
COL4A3BP	10087	159	0.00128464	0.695044	2.73323	37.492
COL4A3	1285	257	0.337278	0.987181	0.466409	37.383
COL4A4	1286	120	0.0133998	0.250932	1.27246	38.182
COL5A3	50509	218	0.188621	0.994255	0.721908	37.62
COL6A1	1291	92	0.0048216	0.947846	2.29355	37.507
COL6A2	1292	96	0.122623	0.359151	0.466704	36.936
COL7A1	1294	108	0.539512	0.675021	0.0973159	37.44
COL8A1	1295	229	0.0752635	0.858437	1.05712	37.142
COL9A1	1297	137	1.0337e-05	0.897965	4.93886	37.484
COLEC10	10584	212	3.09473e-05	0.202335	3.81545	37.073
COLEC11	78989	103	0.0232168	0.229942	0.995816	37.49
COLQ	8292	233	0.00780523	0.651581	1.92158	38.103
COMMD1	150684	117	0.0451369	0.52316	1.0641	37.613
COMMD4	54939	275	0.390874	0.87907	0.351987	37.286
COMMD6	170622	229	0.2661	0.709667	0.426009	38.881
COMT	1312	252	0.204896	0.576617	0.449353	37.465
COPS2	9318	197	0.0589549	0.732516	1.0943	37.454
COPS4	51138	201	0.0526584	0.834393	1.1999	36.903
COPZ2	51226	103	0.000270935	0.383759	3.15119	37.874
COQ10A	93058	106	0.0447194	0.959629	1.33161	37.046
COQ10B	80219	135	0.024245	0.762533	1.49764	36.974
COQ2	27235	242	0.0376919	0.925022	1.3899	37.058
COQ4	51117	161	5.58295e-05	0.995758	4.25129	37.995
LOC115747	51004	263	0.0332169	0.329336	0.996281	37.903
LOC51672	10229	140	0.00242406	0.236639	1.98954	37.256
COQ9	57017	224	0.00171397	0.635052	2.56881	37.598
CORT	1325	120	0.0930885	0.640741	0.837787	37.077
LOC90755	23406	155	0.32867	0.919146	0.446625	37.287
COX15	1355	97	0.0176785	0.154337	0.941024	36.87
COX16	51241	259	0.242904	0.976785	0.604363	38.617
COX17	10063	211	0.0288009	0.553315	1.28357	38.244
COX18	285521	226	0.00168527	0.455264	2.43159	38.355
COX4I1	1327	97	0.0414003	0.854563	1.31474	37.545
COX4I2	84701	145	0.000163093	0.713661	3.64106	37.679
COX5B	1329	276	0.064227	0.713189	1.04549	38.101
COX6A2	1339	97	0.194525	0.0250625	-0.889951	38.538
COX7A1	1346	103	0.0435547	0.360162	0.917462	37.598
COX7B2	170712	175	0.168668	0.996528	0.771457	37.24
CCP110	9738	259	0.053822	0.146946	0.436197	37.071
CPA3	1359	106	0.0382865	0.680596	1.24984	37.848
CPA5	93979	210	0.0743067	0.537316	0.859202	38.132
CPAMD8	27151	196	0.0125585	0.716735	1.75642	36.917
CPB1	1360	170	0.101523	0.0893562	-0.0554405	37.343
LOC51745	1361	92	0.000797463	0.0990793	2.09427	37.343
LOC254023	132864	157	0.000906148	0.674765	2.87195	37.582
CPEB3	22849	103	9.60557e-05	0.915042	3.97892	38.76
CPEB4	80315	142	0.0123448	0.567138	1.6622	38.528
CPLX1	10815	100	0.0345842	0.877416	1.40433	37.168
CPM	1368	97	0.122914	0.605871	0.69278	37.678
CPN1	1369	234	0.309788	0.419341	0.131503	37.869
CPN2	1370	92	0.0827349	0.657382	0.900129	37.929
LOC100131043	57699	231	0.129476	0.969206	0.874228	37.613
CPNE6	9362	162	0.0568563	0.477184	0.923907	37.45
CPNE8	144402	188	0.477358	0.814841	0.232229	37.504
CPPED1	55313	205	0.0141393	0.28766	1.30845	37.039
LOC130203	1373	204	1.24276e-05	0.235627	4.27784	36.977
CPT1A	1374	234	0.0332528	0.959184	1.46007	37.811
LOC129264	1375	188	0.163921	0.892354	0.735902	37.372
CPT1P	126129	100	0.114116	0.877495	0.885898	37.594
CPT2	1376	157	0.018984	0.588908	1.49166	38.193
CPXM2	119587	99	0.0323285	0.145244	0.652512	37.389
CP	1356	169	0.311541	0.964519	0.490796	37.224
CR1	1378	240	0.139382	0.983964	0.848773	38.13
CRADD	8738	92	0.0323264	0.788047	1.387	37.478
CRAT	1384	119	0.00163653	0.57276	2.54405	37.201
CRB2	286204	93	0.540332	0.892984	0.218183	37.35
CRB3	92359	274	0.450776	0.930383	0.314701	38.127
MRT2A	51185	275	0.00027783	0.574532	3.31553	38.047
CREB3L3	84699	206	0.470224	0.730046	0.191045	37.519
CREBBP	1387	157	0.000567046	0.555047	2.99071	37.83
CREBL2	1389	98	0.0136148	0.632485	1.66704	37.16
CREBZF	58487	92	0.653384	0.984353	0.177983	37.241
CREG1	8804	252	0.223109	0.975627	0.640767	37.263
CRELD1	78987	167	0.279415	0.501948	0.254409	37.142
CREM	1390	143	0.0219327	0.288713	1.11938	38.009
CRHBP	1393	204	0.00106015	0.995019	2.97246	38.112
LOC100506602	1395	192	0.00076836	0.778391	3.00563	37.474
CRIM1	51232	201	0.0308638	0.772628	1.39852	37.343
CRIP2	1397	140	0.000996079	0.741858	2.87203	37.431
CRIP3	401262	127	0.336834	0.739576	0.341568	37.464
CRIPAK	285464	214	0.0305683	0.849442	1.44386	37.664
CRISPLD1	83690	123	0.00952156	0.241279	1.40381	36.972
CRISPLD2	83716	144	0.111209	0.825357	0.8705	37.316
CRK	1398	261	0.00124446	0.799515	2.80784	37.944
CRLF1	9244	238	0.17785	0.806723	0.65667	37.833
CRLS1	54675	197	0.00847376	0.965833	2.05683	37.522
LOC101060339	84809	250	0.0178483	0.798877	1.65088	37.676
CRP	1401	148	0.588623	0.954288	0.209842	37.262
CRTAM	56253	106	0.430606	0.927006	0.333002	37.462
CRX	1406	134	8.31083e-05	0.862969	4.01635	37.247
CRY2	1408	196	6.50958e-06	0.653721	5.00184	37.258
CRYAA	1409	148	0.0121687	0.106981	0.944063	37.659
CRYBA4	1413	177	0.0685785	0.905742	1.12082	38.24
CRYBB3	1417	276	0.246546	0.706444	0.457181	37.05
CRYBG3	131544	100	0.158895	0.747069	0.672251	37.291
LOC202871	155051	96	0.389264	0.935541	0.380819	38.052
CRYL1	51084	236	0.00252852	0.586021	2.36505	38.015
CRYM	1428	247	0.112634	0.98031	0.939692	38.014
LOC220679	9946	92	0.0584609	0.497007	0.929497	37.944
CRYZ	1429	271	0.0295584	0.47792	1.20867	37.319
CSAD	51380	174	8.13044e-05	0.30761	3.57789	37.491
CSDE1	7812	205	0.17391	0.722914	0.618761	37.323
CSF1R	1436	197	0.0381422	0.536158	1.14789	38.12
IL3RB	1439	93	0.107574	0.559488	0.716085	37.528
CSGALNACT1	55790	179	0.0163001	0.832676	1.70829	37.58
CSK	1445	241	0.18458	0.35686	0.286314	37.454
CSMD1	64478	236	0.00176804	0.755029	2.63047	37.412
CSN2	1447	233	0.013697	0.310602	1.35558	37.618
LOC100130789	161635	230	0.0142104	0.571527	1.60443	37.323
CSNK1G3	1456	236	0.341275	0.936843	0.438562	38.238
CSPG4	1464	249	0.0579879	0.693433	1.07767	37.695
CSRNP1	64651	274	0.00121834	0.911722	2.87409	38.589
CSRP1	1465	224	0.127701	0.948762	0.870964	37.364
LMO5	1466	211	0.168945	0.846503	0.699882	37.095
CST1	1469	137	0.448267	0.990644	0.344381	38.12
CST7	8530	150	0.00204184	0.28176	2.13986	37.225
CT47A1	728096	250	0.0860821	0.85565	0.997383	37.87
CT47A6	728062	250	0.117672	0.915295	0.890889	37.5
CT47B1	643311	251	0.0368001	0.976167	1.42368	37.277
LOC147575	64693	226	0.00234002	0.802627	2.53529	37.401
FLJ22404	4253	276	0.0139312	0.482672	1.53966	37.311
LOC87435	1488	137	0.0245833	0.522769	1.32767	37.555
CTB	1486	200	0.00679403	0.869288	2.10704	37.605
CTCF	10664	268	0.0238987	0.569851	1.37739	37.44
CTDSP1	58190	128	0.246284	0.372399	0.179571	37.331
HSPC058	51496	100	0.40309	0.896815	0.3473	37.449
CTH	1491	146	9.75644e-05	0.80847	3.91837	36.881
IDDM12	1493	203	0.207167	0.827304	0.601344	37.234
CTNNA3	29119	225	0.00107516	0.0459714	1.63102	37.388
CTNND1	1500	129	0.542726	0.997691	0.264415	37.487
CTNS	1497	158	0.289706	0.879159	0.48211	37.186
CTPS1	1503	273	0.177139	0.926232	0.718406	37.459
CTR9	9646	232	0.255219	0.967915	0.578923	37.926
CTSF	8722	122	0.00321301	0.996222	2.49144	36.971
CTSG	1511	169	0.0351103	0.696764	1.29765	37.596
CTSH	1512	214	0.430864	0.980029	0.356899	36.869
CTSL	1514	92	0.440049	0.944599	0.331747	37.389
CTSO	1519	98	0.000338307	0.669306	3.29631	37.399
HSCATHEP	1520	229	0.241208	0.858498	0.551348	37.195
LYPN	1521	152	0.00372171	0.660483	2.24912	37.203
CTTNBP2NL	55917	99	0.208322	0.938948	0.653906	36.922
CUL1	8454	213	0.222783	0.379572	0.231413	37.161
CUL3	8452	120	0.708182	0.592568	-0.0774065	37.117
CUL5	8065	273	0.06446	0.612179	0.977588	37.445
CUL7	9820	92	0.277034	0.332248	0.0789291	37.366
CUL9	23113	92	0.0852301	0.837628	0.992458	37.415
ACHAP	51596	92	0.325977	0.760145	0.36771	36.692
LOC100506550	1523	104	0.00311354	0.153523	1.69292	37.329
CUX2	23316	276	0.0102519	0.605214	1.77111	37.086
CWC15	51503	110	0.135928	0.686681	0.703446	37.161
CWC25	54883	188	0.0768259	0.255604	0.52206	37.33
CWF19L2	143884	110	0.331568	0.957958	0.460774	36.992
CWH43	80157	164	0.00491448	0.63431	2.11082	37.558
CX3CL1	6376	179	0.221107	0.620431	0.448091	36.992
CX3CR1	1524	243	0.400842	0.991502	0.39332	37.047
CXADRP3	440224	246	0.173173	0.958737	0.743219	37.189
CXADR	1525	272	0.0931662	0.855064	0.96274	37.547
CXCL10	3627	179	0.156084	0.973631	0.795036	37.757
CXCL11	6373	123	0.574973	0.703991	0.0879194	37.365
CXCL12	6387	92	0.0136964	0.920013	1.82719	37.576
LOC115545	10563	276	0.36486	0.729217	0.300731	36.939
CXCL14	9547	271	0.125303	0.547123	0.640122	36.918
CXCL16	58191	276	0.0836237	0.474854	0.75423	37.757
CXCL2	2920	158	0.000407826	0.877105	3.33258	37.445
CXCL9	4283	95	0.122059	0.939447	0.886304	37.129
CXCR1	3577	226	0.0114233	0.94772	1.91889	37.705
CXCR2P1	3580	116	0.0177456	0.102735	0.762626	37.209
CXCR2	3579	214	0.161581	0.907328	0.749375	37.099
CXCR4	7852	265	0.480444	0.786692	0.214162	37.201
LOC115271	643	132	0.624332	0.358432	-0.241009	37.161
CXCR6	10663	105	0.0344014	0.867981	1.40193	37.68
CXXC4	80319	271	0.384341	0.887494	0.363449	37.65
CXORF21	80231	235	0.484797	0.878932	0.258395	37.732
CXorf30	645090	96	0.195135	0.968902	0.695946	37.121
LOC286399	79742	157	0.00873768	0.463679	1.72482	37.367
CXORF38	159013	167	0.306053	0.43658	0.154267	37.457
FLJ16423	91966	93	0.0894579	0.805433	0.954411	37.114
LOC642980	541578	93	0.344201	0.1437	-0.379355	37.174
PIH1D3	139212	260	0.0274852	0.94079	1.53439	37.222
CXorf50B	653687	153	0.0204453	0.667985	1.51417	37.126
LOC158730	286464	192	0.381207	0.937733	0.390918	37.102
CXORF65	158830	93	0.0455349	0.729712	1.20481	37.596
CXORF66	347487	128	0.0449502	0.838131	1.27058	37.522
CYB561	1534	114	0.404516	0.46307	0.0587104	37.485
CYB5A	1528	223	0.000864594	0.627734	2.86096	37.129
CYB5D1	124637	225	3.64763e-05	0.955935	4.41842	37.715
CYB5D2	124936	92	3.41654e-07	0.736516	6.3336	37.494
CYB5R1	51706	105	0.229514	0.339895	0.170537	37.807
CYBASC3	220002	229	0.204865	0.85165	0.618793	37.45
CYBB	1536	261	0.275197	0.787952	0.456857	37.325
CYBRD1	79901	112	0.136598	0.969247	0.850989	37.396
CYCSP52	360155	254	0.0184354	0.256679	1.14374	37.666
CYFIP1	23191	92	0.369151	0.322725	-0.0583714	37.247
PRO1331	26999	276	0.326931	0.316534	-0.0140352	37.508
HGb	114757	96	0.00308638	0.720459	2.36816	37.7
CYLC2	1539	273	0.0166278	0.686021	1.6155	37.584
HSPC057	1540	101	4.10524e-05	0.736069	4.25358	37.455
CYP11A1	1583	135	1.46255e-05	0.329457	4.35269	37.272
CYP17A1	1586	103	0.0137408	0.87598	1.80448	37.095
CYP1A2	1544	103	0.0196662	0.40444	1.31313	37.759
CYP1B1	1545	118	0.0213534	0.672444	1.49819	37.688
CYP20A1	57404	103	0.147833	0.630503	0.629916	37.312
CYP21A2	1589	117	0.40933	0.383132	-0.0287255	37.191
CYP26A1	1592	93	0.208027	0.893999	0.633218	36.995
CYP27A1	1593	205	0.00281559	0.957569	2.5316	37.089
LOC90330	1553	104	0.110797	0.721853	0.813921	37.15
LOC82212	1548	97	0.000143488	0.713015	3.69628	37.422
CYP2A7	1549	115	0.00276813	0.157631	1.75545	37.365
CYP2B	1555	207	0.0112934	0.978159	1.93758	37.212
CYP2B7P	1556	94	0.0263497	0.539183	1.31096	37.779
CYP2C18	1562	138	0.265014	0.612172	0.363605	37.796
CYP2C19	1557	249	0.000386319	0.183668	2.67709	38.07
CYP2C8	1558	121	2.10948e-05	0.968408	4.66188	37.037
CYP2C9	1559	211	0.00011811	0.138468	3.06906	36.904
CYP2D7P2	1564	242	0.658353	0.947721	0.158221	37.318
CYP2E1	1571	218	0.000982285	0.977361	2.99782	36.986
CYP2J2	1573	210	0.0315773	0.948172	1.47751	37.399
CYP2U1	113612	169	0.000164032	0.885303	3.73216	37.293
CYP39A1	51302	229	0.107918	0.767433	0.851946	37.018
CYP3A43	64816	156	0.000277844	0.730246	3.41967	37.495
CYP3A3	1576	189	0.00143833	0.940358	2.81543	37.555
CYP3A5	1577	239	1.05237e-05	0.411513	4.59222	37.545
CYP46A1	10858	111	0.151753	0.391249	0.411314	37.917
CYP4A11	1579	134	0.00322474	0.181294	1.74989	37.089
CYP4A22	284541	106	0.0259736	0.168426	0.811876	36.908
CYP4B1	1580	97	0.00246277	0.503317	2.31042	36.857
CYP4F11	57834	93	0.0307165	0.809807	1.42101	36.98
CYP4F12	66002	120	0.0183295	0.822742	1.65211	37.156
CYP4F22	126410	257	0.463958	0.928855	0.301469	37.317
CYP4F2	8529	102	0.00805812	0.332328	1.61533	37.593
CYP4F3	4051	217	0.000370561	0.798734	3.33354	37.925
CYP4F8	11283	228	0.00675094	0.624246	1.96599	37.539
CYP4V2	285440	98	1.27531e-05	0.105243	3.91658	37.7
CYP4X1	260293	103	0.148383	0.894239	0.780068	37.225
CYP4Z1	199974	236	0.197163	0.867952	0.643671	37.435
CYP4Z2P	163720	240	0.113308	0.930292	0.914359	37.477
LOC154652	1595	127	0.547845	0.981704	0.253323	37.519
CYP7A1	1581	139	0.0009563	0.46199	2.68404	37.343
CYP7B1	9420	150	0.196754	0.936546	0.677605	37.264
CYP8B1	1582	122	0.0141708	0.970959	1.83581	37.448
CYS1	192668	100	0.104339	0.860889	0.916499	37.432
CYSLTR1	10800	127	0.0338915	0.810542	1.37868	37.584
CYSLTR2	57105	148	0.15504	0.962677	0.793036	37.505
CYTH3	9265	98	0.147677	0.923277	0.79602	37.646
CYTH4	27128	273	0.272702	0.907926	0.522363	37.848
CYTIP	9595	182	0.198634	0.59766	0.4784	37.594
SPECC1L	23384	124	0.0221951	0.833086	1.57443	37.064
CYYR1	116159	185	0.000154951	0.220851	3.1539	36.845
CYorf15B	246126	222	0.269327	0.989693	0.565221	36.865
D2HGDH	728294	276	0.0596262	0.910796	1.18398	38.204
DAAM1	23002	261	0.0050443	0.900222	2.25155	37.446
DAAM2	23500	258	0.00964545	0.513317	1.72606	37.06
DAB1	1600	192	0.133663	0.56384	0.625143	37.09
AF9Q34	153090	127	0.0101663	0.165386	1.21134	37.193
DACH1	1602	255	0.122415	0.648952	0.724377	37.638
DACT3	147906	175	0.0777886	0.946254	1.08509	37.439
DAG1	1605	141	0.257873	0.782587	0.482127	36.954
TKFC	26007	117	0.132529	0.172637	0.114822	37.494
DAO	1610	95	0.02264	0.16766	0.869552	37.586
DAPK1	1612	136	0.0739023	0.496079	0.826893	37.309
DAPK2	23604	269	0.107717	0.78411	0.862094	38.737
DAPP1	27071	120	0.296042	0.482053	0.211741	37.685
ACKR1	2532	178	0.000756111	0.0500364	1.8207	37.684
DAZ3	57054	270	0.0241611	0.933309	1.58691	37.473
DAZAP2	9802	148	0.152361	0.861872	0.752568	37.499
DBCCR1	1620	215	0.264394	0.786055	0.473201	37.644
DBH	1621	109	0.00608116	0.329807	1.73427	37.44
DBI	1622	118	0.0324463	0.337666	1.01732	37.069
DBNDD1	79007	151	0.17696	0.800399	0.655431	37.412
[truncated: 6,191 more rows]
